# Supplementary material for: Ligand coupling mechanism of the human serotonin transporter differentiates substrates from inhibitors
Source: Nat Commun. 2024 Jan 10;15:417. doi: 10.1038/s41467-023-44637-6 (PMC10776687; doi:10.1038/s41467-023-44637-6)
Supplement: Supplementary file 4 — Source Data [file 41467_2023_44637_MOESM4_ESM.xlsx]

## Sheet: Figure 1e
	APO											M-5HT											5HT											P-5HT											B-5HT
time (ns)	Rep1	Rep2	Rep3	Rep4	Rep5	Rep6	Rep7	Rep8	Rep9	Rep10		Rep1	Rep2	Rep3	Rep4	Rep5	Rep6	Rep7	Rep8	Rep9	Rep10		Rep1	Rep2	Rep3	Rep4	Rep5	Rep6	Rep7	Rep8	Rep9	Rep10		Rep1	Rep2	Rep3	Rep4	Rep5	Rep6	Rep7	Rep8	Rep9	Rep10		Rep1	Rep2	Rep3	Rep4	Rep5
1	29.5374	28.9843	29.2228	28.4954	29.4467	29.9405	29.4101	29.0547	29.1023	29.2439		28.5024	29.0782	28.6128	29.1546	28.3208	28.4152	28.4261	28.8094	28.7947	28.984		28.1149	29.1757	28.4135	28.6682	29.4389	28.7212	29.1007	28.8334	28.9599	27.9565		28.716	29.4375	28.7033	29.4025	29.3785	28.0601	29.2207	29.9166	29.2349	28.3341		27.937	28.5391	28.78	27.5216	28.2621
2	28.2215	28.9491	28.815	28.5175	28.7175	29.0492	29.891	29.1161	28.7383	28.997		28.5014	29.4373	28.4851	29.3917	28.6503	28.0479	28.6469	28.6993	28.6605	28.2051		27.6021	28.6288	29.0752	28.5696	29.1392	28.6766	29.3809	28.123	29.4173	28.6378		29.5108	28.8387	28.7662	29.5643	30.3739	28.5142	28.9219	28.5426	29.0837	29.1548		28.9853	28.4188	29.2674	29.2158	29.1495
3	28.7257	29.2094	28.8616	29.1521	28.6998	28.6094	29.1235	29.0183	28.751	28.2263		29.0829	28.5004	28.8106	28.7863	28.548	28.687	27.9878	29.2698	28.4681	28.9806		28.4512	29.0661	28.804	28.7904	28.6924	29.6413	28.4422	29.2763	28.9231	28.5161		28.4975	28.6894	28.4962	29.0693	30.1924	27.9166	28.6426	28.6626	29.2465	28.971		29.0376	27.7166	29.3498	29.2422	29.2531
4	28.0447	29.1076	29.5745	28.76	29.0991	28.5111	29.3716	29.2361	28.6164	28.449		29.7823	28.7528	28.5516	29.0382	28.4032	29.0306	28.8442	29.2728	28.9758	28.8539		28.4777	28.9292	27.7921	28.6481	28.6678	27.7246	28.2697	29.2596	29.3465	28.6714		28.2289	28.6296	28.1854	28.9409	29.8977	28.3972	29.2772	29.3474	28.9166	29.3168		28.6649	28.7812	28.783	29.4439	29.051
5	28.7563	29.0236	28.9997	28.2297	28.9306	29.1395	29.5104	29.3051	29	28.823		29.2934	29.0697	28.6638	29.5912	27.8439	28.9732	28.0333	28.5471	28.8902	29.2916		28.2306	29.3951	28.7043	29.4025	28.9555	27.4709	28.5284	28.9205	28.7114	28.4231		28.8532	28.1038	29.2229	28.8345	29.3146	28.7552	29.061	29.7712	28.595	29.7507		28.8416	28.0315	29.2972	28.4835	28.2903
6	29.1098	29.0273	29.2247	28.7421	28.64	28.8924	29.5999	29.1658	28.4797	29.3015		28.9261	29.2276	28.8401	29.4163	28.5814	29.6562	28.2817	29.2613	29.1789	28.8671		28.4975	28.9507	28.0405	29.0934	28.3079	28.2079	28.9311	27.9382	29.4474	28.9282		28.9494	29.3802	28.4943	29.4444	29.9702	28.4391	28.8937	28.9724	29.049	28.745		28.4198	28.0837	28.3417	29.1129	29.5113
7	28.6843	28.8739	29.5363	29.76	28.869	29.2115	29.9426	28.9309	29.2571	28.4544		28.7839	28.8861	29.1365	28.8753	28.6598	29.4274	28.1148	28.206	29.1234	29.0321		28.9623	28.6993	28.7176	29.5804	28.6027	28.5092	28.6725	28.5902	29.5375	28.3947		29.005	29.4354	28.8398	29.0441	29.6191	28.5082	28.7303	29.0383	28.9998	28.3111		28.3288	28.409	28.3222	28.9665	28.9491
8	28.2113	29.1382	28.782	28.635	29.4723	28.8527	28.6825	28.9326	28.8854	29.3916		28.4038	28.0235	28.674	29.6406	28.6144	29.4271	28.0702	28.6272	29.025	29.3687		28.8876	29.7391	28.0207	29.2134	29.2398	28.2709	28.8515	29.2432	29.2639	28.8771		28.8755	29.1276	29.3699	29.3755	30.0734	27.951	28.2666	28.8526	28.8368	28.8821		28.2649	28.3165	28.2652	28.73	28.8133
9	28.4871	28.6749	29.0661	27.9424	30.368	28.2387	29.5275	28.5148	29.0062	29.9766		28.2864	29.1834	28.1776	29.6671	28.388	29.9873	28.4462	28.0148	29.5353	29.3218		28.3811	29.1146	28.9931	29.3664	28.5726	27.7703	28.9939	28.5732	29.6829	28.6156		28.1133	28.3617	29.4393	29.0607	28.8336	29.0445	29.2538	29.1936	28.4362	29.1855		28.3656	27.8672	28.5637	28.9475	28.6062
10	28.9597	29.2015	28.6373	28.343	29.494	28.8767	28.8584	29.5622	28.7397	29.2744		29.1626	28.5271	29.3444	28.7185	28.3294	29.4737	28.1482	28.0342	29.5198	29.4949		28.4387	29.3051	29.4458	29.3966	28.6481	27.9472	28.6225	28.9634	28.8267	28.7035		28.9602	27.9545	28.3499	28.6508	29.1633	29.027	28.5103	29.4036	28.0737	28.2829		28.3876	28.1465	28.4481	29.6395	29.049
11	28.4808	29.1386	28.3432	28.8299	29.6153	28.8102	29.249	29.2728	29.431	28.5887		29.1926	29.1022	28.9598	28.9449	28.5595	30.1346	27.8603	28.2116	29.6038	29.2763		27.9657	29.5162	29.0004	29.1183	28.3062	27.7788	28.6904	29.209	29.6927	29.0952		29.6544	28.9643	29.1821	29.1405	29.7271	28.6866	28.6478	28.8538	29.085	29.1889		27.8623	27.7771	28.7344	29.1583	29.0262
12	27.9901	29.361	29.0493	28.2669	29.0637	28.9561	29.3854	29.0046	29.3112	29.0262		28.7516	28.9358	28.3475	28.9677	29.437	30.1314	28.3833	28.1458	30.1026	28.853		28.632	29.4056	28.2431	28.6506	27.6236	27.8121	28.5915	29.1892	29.0984	28.7212		28.7467	29.5227	29.6965	28.6934	29.347	28.364	28.7157	29.1803	29.212	28.3408		27.9044	29.2461	28.2523	28.914	29.4052
13	28.5247	29.5344	29.0873	28.7583	29.0343	29.0183	28.5563	28.7657	29.1032	28.6324		29.4606	28.9314	28.3071	28.8087	29.3549	29.3122	27.9014	28.6373	29.5657	29.2956		28.345	29.502	28.2841	29.2157	28.824	27.8995	29.2339	29.0944	29.0795	28.5408		28.9507	29.2297	30.2791	28.5225	28.5651	28.9268	28.1477	27.9656	28.7628	28.4851		28.3777	28.0474	28.5831	28.8074	28.822
14	28.6691	29.0381	29.4679	28.3927	29.7983	28.8735	28.9239	28.9054	29.1501	30.1071		29.0202	28.7226	28.4839	28.9519	27.7537	28.5733	28.7184	28.7495	29.4352	29.4108		28.9896	28.6255	28.5447	28.9436	29.1279	27.9659	29.175	28.5163	28.61	28.9834		28.5711	29.8206	28.9028	30.0126	28.7981	29.6887	28.5085	29.5551	28.63	28.3061		28.7025	28.3046	28.486	28.9536	29.1437
15	28.9103	29.0161	28.5909	28.6668	29.7509	28.8356	28.645	28.9251	28.5793	28.0952		28.9301	28.2275	27.7461	28.2157	28.4454	28.6094	27.9338	29.2496	29.971	29.2448		28.863	28.5684	28.4474	28.3841	29.0134	27.5345	28.9478	28.987	28.6296	29.5852		28.3222	30.1358	29.8039	29.1259	28.2979	28.5522	29.0209	29.9398	28.1692	28.6647		28.1753	28.5529	28.9343	28.8389	28.6119
16	28.3326	28.7027	27.9773	28.3156	29.075	29.1384	28.8101	28.4194	28.3888	29.0699		28.032	28.2221	28.7048	29.3631	29.0336	28.5367	27.5491	27.8913	28.9561	29.0586		27.8831	29.4665	28.5531	28.3789	28.2017	28.5555	28.678	29.058	28.8895	28.5914		29.371	29.1474	29.2612	28.8292	28.662	29.4633	28.6362	30.0495	29.1886	28.9486		29.1212	28.7214	28.5345	29.1928	28.5164
17	29.0992	28.5867	28.7759	28.7797	29.3481	29.0291	28.7562	28.7073	27.9221	28.3127		28.725	27.8975	29.0141	28.3152	28.6087	28.0939	28.1158	28.4462	29.2493	27.8988		28.2962	28.5983	28.4425	28.1842	28.3513	28.2414	28.6731	28.6349	29.1608	28.721		29.3676	29.1297	29.6031	28.7661	28.8741	29.0386	28.955	29.387	28.8232	28.3614		28.3111	28.6103	28.2493	29.2396	28.8119
18	28.9227	28.8803	28.8305	28.8608	29.0953	28.7161	29.0394	28.3365	28.6503	28.8496		29.2824	27.8963	28.3883	28.9734	29.2648	28.4445	28.143	28.3462	29.0112	28.8358		28.1825	29.3147	27.4745	28.0984	28.675	27.6725	28.4433	29.1807	29.0413	28.7114		29.4106	29.8004	28.7964	28.9668	28.8801	29.8117	28.5254	29.9593	28.2884	28.166		27.1254	28.2742	28.7596	29.258	28.8559
19	29.1908	28.4436	28.4449	28.7521	29.381	28.6357	28.5304	28.7602	28.578	28.3979		29.3316	29.1225	28.468	29.1662	28.1259	27.9204	28.2267	28.5145	29.5002	29.2913		27.9531	27.934	28.6786	28.4029	28.6598	28.0423	29.4172	29.1854	29.6594	28.55		28.9047	29.4174	29.2301	28.8256	29.349	29.4095	28.8978	29.0194	29.1951	28.8067		27.7933	28.2633	28.4402	28.08	28.5592
20	28.8865	28.7795	28.7671	29.0963	29.2406	29.1843	29.5554	28.3853	28.9423	28.33		28.6372	28.7759	27.4622	28.9559	28.5648	28.8444	27.8033	27.8767	29.9919	28.5803		28.2299	28.4502	28.6429	28.3278	29.1466	28.5201	28.5278	28.7881	29.6313	28.7534		28.4775	28.5483	29.3771	28.7482	29.5336	28.7661	28.5129	28.1034	28.5293	28.8395		27.6219	28.4607	28.6132	28.1389	29.1844
21	29.7863	28.8356	29.0082	28.991	29.5214	28.0014	29.4822	28.4723	28.9736	29.1433		28.8264	28.0053	27.9621	28.8326	29.7659	28.0413	28.4847	28.1568	29.959	28.5246		28.2703	28.8856	28.4926	28.7331	28.8371	28.2265	29.013	29.1535	29.8367	28.7072		28.4392	28.7067	29.3303	28.5262	28.7687	29.6333	28.3621	28.7887	29.1308	28.705		27.5404	28.1466	28.3925	28.0937	28.9933
22	29.0406	28.2546	28.8314	29.2721	28.9795	28.4207	28.8826	28.3469	28.7441	28.4528		29.4106	28.6855	28.9037	29.3267	29.1867	27.6779	27.9962	29.284	29.663	28.6677		28.635	27.9832	27.8279	27.8728	29.1312	28.3956	28.9012	28.7149	29.1268	28.574		28.3051	28.9652	29.2447	28.625	29.2311	29.1764	28.9327	28.9314	28.7908	28.6		27.7163	28.2293	28.5953	28.1564	29.1839
23	28.8898	29.1283	28.6207	28.5513	29.5895	27.579	29.2885	28.0028	28.8388	28.9991		28.8014	28.341	28.1852	29.5062	28.9141	27.9545	28.2067	28.1917	29.8925	28.76		28.0261	28.7189	27.6127	27.9682	28.1241	28.3274	28.6982	29.5652	28.4601	28.6619		29.2688	28.8179	28.8465	28.1334	28.7548	29.3849	27.9605	28.6093	28.9141	28.6579		28.0487	28.2533	29.0638	28.4139	28.6916
24	28.7547	28.802	29.1154	28.8843	28.7243	28.053	28.5183	28.1031	28.8436	28.7499		28.2669	28.3989	28.0684	28.4587	28.7827	28.6065	28.4504	28.1695	29.5771	28.9672		28.2806	28.8286	28.0628	27.609	28.6822	28.6581	29.3843	29.1941	28.7775	28.7538		28.3958	29.7639	28.9514	29.4665	29.5364	29.4116	27.9996	28.518	28.5144	28.708		27.313	28.353	28.2232	28.9314	28.2544
25	28.8765	28.9893	28.3058	28.6491	30.0617	28.3766	28.4631	27.9522	28.5639	29.0594		28.8615	28.1267	28.3563	28.2649	28.4768	28.3295	28.3939	28.2933	30.0227	29.0251		28.5898	28.5182	27.5047	28.3706	29.5598	28.3332	28.5188	28.4931	28.5755	28.2251		28.5198	28.7792	29.0816	28.443	29.0848	29.228	28.7369	28.3129	28.6234	29.4288		28.0803	28.3904	28.5241	29.0547	28.5843
26	28.8535	28.9457	29.369	28.3182	29.2803	28.668	29.1955	28.0984	28.9265	29.0677		28.5455	28.1654	28.6865	29.0369	29.1851	28.0713	28.0543	28.8159	29.1046	28.5861		28.2578	28.1237	28.6174	28.709	28.5293	28.5072	27.3487	29.5227	28.6093	28.8364		28.9461	28.4603	29.4022	29.1856	29.3469	29.7532	28.9732	28.7197	28.8197	29.0776		27.9001	27.8319	28.5386	28.8482	28.8395
27	28.6616	29.3305	28.4983	28.7046	29.0489	28.5904	28.8117	28.4379	28.7504	29.3524		28.6328	28.665	28.0524	29.2896	28.7469	27.9769	27.9655	28.1197	29.5788	28.8088		27.8806	27.8157	28.3725	28.0128	28.7284	28.3777	28.1289	29.0702	28.8754	28.9584		29.1728	29.0574	28.65	29.59	28.5105	29.6679	29.3347	29.4478	28.9357	29.5678		27.9845	28.6084	28.9226	28.67	28.001
28	29.0176	28.634	28.7824	28.5833	28.6989	28.29	28.5646	27.6782	28.8712	29.0717		29.2359	27.3887	27.6606	29.041	28.5806	28.3642	27.219	27.5148	29.8343	28.17		28.4354	29.0207	27.8461	28.8136	29.1107	28.4195	29.6247	28.9661	28.7868	28.9223		28.3195	28.7578	28.9544	29.086	28.5383	29.1353	29.2453	28.437	27.6421	29.1646		27.6379	28.7971	29.0492	28.7243	29.4082
29	28.8329	28.1931	28.9846	28.8887	28.7324	29.1045	28.3889	28.503	28.4634	28.1641		28.5948	28.5328	28.4457	29.6117	28.6042	28.1016	28.1923	28.1872	29.7635	28.3074		28.517	29.0342	27.9565	28.7189	28.8183	28.7782	29.4084	28.5814	27.9122	28.8245		28.626	29.1593	28.4441	28.6247	28.7613	29.6931	29.1714	27.8994	28.014	29.0353		28.0265	28.643	29.0801	28.9233	28.6816
30	29.2775	28.4324	28.8031	29.5469	29.1108	29.1211	28.3892	28.7225	28.9039	28.5323		28.8492	28.7043	28.0846	29.7233	28.51	27.7933	28.1588	28.5698	28.5613	28.1901		27.9792	28.4821	27.6211	28.4973	28.3434	28.1547	28.8349	29.34	28.3235	28.5634		28.1731	29.0246	28.7952	28.6661	28.758	29.2715	28.6518	28.4695	28.8257	28.9712		27.5982	28.3117	28.4765	29.0625	28.792
31	29.3027	28.3195	29.2634	28.9752	29.0688	28.9429	28.7506	27.9877	29.0196	28.0329		28.1625	28.3406	28.3042	28.8127	28.8471	28.0932	28.9601	28.709	28.9122	29.0722		28.4131	28.1072	28.6185	28.5895	28.6689	28.2805	28.8876	29.1166	28.4286	28.3305		28.4419	28.6797	28.8947	28.8193	28.7238	28.4985	29.3915	28.5281	28.7705	29.4773		27.2565	28.6908	28.3747	28.6185	29.3341
32	29.3006	28.0007	29.3512	29.3708	29.1469	28.837	28.759	27.7264	29.3532	28.8499		28.6178	28.7975	28.8009	29.0304	29.1424	28.164	28.9558	29.2336	29.1085	28.4862		28.426	28.1549	27.9755	28.2555	28.3526	27.982	28.2566	29.1205	28.969	28.756		28.5912	29.1291	28.7461	28.5859	28.9981	28.8906	29.3955	28.9038	28.2035	28.5233		27.8876	28.596	28.5619	28.1697	28.8609
33	29.5623	28.2032	29.499	29.8847	29.5192	28.8742	28.4348	28.0004	29.1217	28.4616		28.286	28.4565	28.4632	28.0055	28.5894	28.3985	28.0975	27.4343	29.8119	28.4354		28.9887	28.3392	27.9899	28.3033	28.5531	27.9031	29.2668	29.1187	28.0793	28.6623		27.9382	28.4935	28.5271	28.0207	28.6898	29.2852	29.3413	28.7122	28.181	29.3722		28.0805	28.366	29.2254	28.0987	28.9128
34	29.3597	28.0188	29.5508	29.3266	28.8769	29.0279	29.6766	28.4254	29.4484	28.7422		27.5541	28.7516	28.3896	29.2248	28.3941	27.6783	28.2048	28.2523	29.3474	29.1644		28.4263	28.9233	28.6891	29.1512	28.6733	27.7983	28.4995	28.5586	28.1417	28.677		28.3882	28.9946	29.2489	28.058	29.247	28.8837	28.5965	28.5132	28.4239	28.4684		28.0442	28.0951	28.2665	28.9086	29.3656
35	29.7145	27.7894	28.8629	28.7557	29.1752	28.6517	28.6002	28.3059	28.8287	29.2663		27.4842	28.8507	28.1939	29.0957	29.0691	28.5588	27.8774	28.3895	29.6253	28.0518		28.3225	28.4221	29.0011	28.8439	28.7062	27.9297	28.4606	28.6044	28.3123	28.4253		28.483	29.105	28.8419	28.6992	28.8751	29.0338	27.7065	28.7182	28.4545	28.588		28.0919	28.4597	28.1038	28.3899	29.133
36	29.2105	28.0328	29.1855	28.9448	29.4512	28.3727	27.8485	28.2107	28.4691	28.9428		28.6798	28.7242	28.0702	28.9406	28.8318	27.9114	28.3865	28.6238	29.6527	28.204		27.705	28.346	28.4702	27.7271	28.7943	28.0814	28.6201	28.5339	28.811	28.9546		28.2733	29.2389	28.6869	28.51	29.1189	28.6661	29.0931	28.5424	28.2077	28.9091		27.9548	28.1215	28.4593	28.6181	28.8311
37	28.7646	28.2506	29.2283	29.6296	28.9619	28.4958	28.0961	28.2299	28.9283	28.6203		28.3319	28.4157	28.6172	28.2629	28.4241	28.5097	28.5592	27.8887	28.9547	28.4506		28.6134	28.6856	28.6541	28.4393	27.6921	28.5573	28.743	28.9958	27.8796	28.6648		28.5488	28.9197	28.7415	28.3751	28.7811	28.6016	28.7608	28.6669	28.372	28.8206		28.0742	28.1066	28.7792	28.3199	28.5284
38	29.2738	27.7134	28.8673	28.5428	29.5926	28.8008	28.0961	27.945	29.1461	28.9579		27.8774	28.8476	28.2568	29.2074	28.641	28.2247	28.1023	27.612	29.6988	28.5574		29.0985	28.6659	28.3668	28.8433	28.419	28.2036	29.1956	29.4142	27.9317	28.3112		28.4358	28.4381	28.5789	28.3257	28.6804	28.5793	29.0667	28.7887	28.6518	28.1515		28.3661	28.6986	28.7379	28.5829	28.6022
39	28.6325	28.4358	28.6261	28.7366	29.0522	28.6962	28.351	28.2515	28.9046	28.9374		28.0732	27.6742	27.9504	29.0878	28.7956	28.5185	28.224	28.8308	29.6854	28.397		28.6581	28.3826	28.5752	28.3444	28.5622	27.5029	29.2386	29.3298	27.8895	28.265		28.7626	28.9266	29.3628	28.1028	28.7342	28.8268	29.0853	28.3291	28.8251	28.737		28.4769	27.6676	28.2124	28.6797	29.3836
40	28.9421	28.062	29.5324	28.4962	29.1916	28.7319	28.1116	28.1755	28.8096	28.4015		29.1328	28.0194	28.5745	29.1147	29.094	28.3951	28.8423	28.8578	29.7837	28.7924		27.6932	28.9003	28.8095	28.7341	28.9971	27.9058	28.7426	29.557	27.7872	28.26		28.716	28.6172	28.9677	28.6002	28.8514	27.8948	29.1835	28.7186	27.9626	28.2677		29.0279	28.1984	28.8178	28.5497	29.4477
41	29.1458	29.1139	29.158	28.5963	28.4764	28.8651	28.7589	27.4826	29.0471	28.9539		28.614	28.1754	28.495	28.1378	28.7786	29.0627	27.7641	28.5575	29.8625	27.9026		28.6211	28.5974	29.0879	29.2412	28.5606	28.4795	28.1481	29.8586	28.2876	28.4405		28.0699	28.9956	28.8711	28.3644	28.8802	28.5186	29.3917	28.6126	28.437	28.1356		28.9093	28.1318	28.7089	27.8356	28.9264
42	29.324	28.5324	29.339	29.1016	28.1864	28.8693	28.0373	28.9269	28.8774	28.537		28.7524	28.6944	28.3963	29.3251	29.5511	28.571	28.6393	28.5779	29.876	28.7937		28.8811	28.5302	28.3964	29.8278	28.898	28.6251	27.8438	28.6206	28.2081	28.5178		28.5767	29.3003	28.2875	28.012	28.4283	28.245	29.6138	28.3578	28.3029	28.4732		27.8948	28.8499	28.973	28.8604	28.3126
43	28.8466	28.9982	28.6504	29.0382	28.5613	29.7187	28.5066	29.1885	28.486	28.627		28.6521	28.8264	29.1336	29.2543	29.0636	28.4414	28.245	28.4245	29.9892	28.408		28.669	27.4108	29.1737	28.4693	28.8116	28.5979	29.4953	28.8453	28.1674	29.3299		28.7929	28.9163	28.7604	28.1273	28.3481	28.2243	28.7525	28.8028	28.5103	28.9119		27.4955	28.7474	29.0157	28.7181	28.3977
44	28.9154	27.8128	28.1125	28.823	28.4591	29.4075	28.8502	28.4855	28.5139	28.3837		29.0597	28.9217	28.5262	29.46	29.1406	28.2152	28.1918	28.5256	29.9841	28.5196		28.4981	28.6585	28.7985	29.4098	28.6121	28.5477	29.3692	28.9081	28.1132	29.1413		28.4893	28.4905	28.4091	28.6666	27.987	28.479	28.6795	27.9046	27.6497	28.9607		27.9447	28.7097	28.5626	28.522	28.6667
45	29.2556	28.2956	29.2428	28.7694	29.0542	29.2765	28.9309	28.2692	28.5607	29.1807		28.7912	29.0238	28.7079	28.1451	28.5255	27.8433	27.5719	28.1975	29.7265	28.7451		29.095	28.3997	28.6471	29.0238	28.2505	28.1213	28.5469	29.0252	27.8737	28.1		28.2955	28.7622	28.5035	28.4969	28.0217	27.8971	28.4705	28.5851	28.2149	28.9087		28.2981	28.1936	29.2619	28.1593	28.8865
46	29.4353	28.7248	29.2749	28.3593	28.4002	29.1894	28.377	28.4477	29.0173	28.2334		28.8977	28.6281	28.2475	29.2205	28.336	28.2671	27.955	28.5897	29.8289	27.7641		28.6113	28.6027	28.4327	29.4881	28.6209	28.168	28.8405	28.904	27.4728	28.1823		27.4722	28.7458	28.575	29.4155	28.5776	28.0529	28.3089	27.5709	28.7047	28.8795		28.3091	28.4341	28.6416	28.5329	29.6237
47	28.3257	28.4304	29.8238	28.3259	28.2154	28.1468	28.348	28.8709	28.5436	28.9692		29.06	29.2312	29.0349	29.0922	28.8609	29.7282	27.4452	28.8022	30.1487	28.263		28.6894	29.0147	28.3078	29.125	28.6882	27.9138	29.1146	28.988	27.9076	28.5395		28.5801	28.4099	29.037	28.1584	28.3339	28.1994	28.7796	27.6676	27.776	28.5119		27.83	28.6068	29.1224	28.215	29.4911
48	28.6612	29.0833	28.7124	29.2508	28.6943	28.781	28.5409	28.6899	28.8494	29.1498		28.2819	28.9292	28.9485	29.2739	28.746	29.0827	27.8465	27.9813	29.888	28.1219		28.5754	28.6399	27.5489	29.6837	28.9504	28.4163	29.3956	29.3314	28.7785	29.0687		28.1807	28.5212	28.3597	28.3425	28.1206	28.6535	28.7717	28.0876	28.3914	29.2387		27.9128	28.3818	28.8202	27.9741	28.3614
49	29.1072	28.3743	28.8213	28.7336	28.0943	29.4516	28.58	28.2059	28.9246	29.1655		27.7762	29.3693	28.3135	28.7357	28.5019	28.2516	28.059	28.3268	30.4229	27.7977		28.4167	28.6418	28.3026	29.1902	27.8809	28.2691	28.4874	29.406	28.1081	28.1726		29.2149	28.7751	29.0592	28.4149	28.4889	28.4813	28.6065	28.8256	28.2667	29.2442		27.8616	28.1797	28.1969	28.0557	29.2363
50	29.0461	28.5242	28.8298	29.2736	28.3889	29.1864	28.4804	28.9945	28.8024	28.0867		29.6762	28.5811	28.4045	28.3375	29.4818	29.3461	28.1651	28.4496	30.3799	28.4834		28.4171	29.1169	28.7153	28.6751	28.8754	28.2685	28.727	28.9325	28.6869	28.4327		28.0128	28.8066	28.771	28.5365	28.2291	28.7171	29.1864	28.1949	28.5374	29.1778		28.2538	28.5184	28.0654	28.6443	29.2833
51	29.2894	29.3038	29.08	28.3693	28.4362	28.7951	28.3276	28.7417	28.4205	27.3104		28.5736	28.2449	28.4641	29.3028	29.6304	28.7397	27.8647	28.4211	30.5265	28.0041		28.5071	28.8315	28.438	28.5557	28.5196	28.2729	28.9351	28.8488	28.8536	28.6548		28.8834	28.9931	28.1838	28.5108	28.6354	28.4267	28.1267	27.7675	27.6911	29.2204		27.9884	28.3915	28.0719	28.1064	29.3031
52	28.7239	28.6339	29.0559	28.6627	28.0493	28.2003	28.9023	27.5166	28.5904	27.9509		28.5454	28.5714	28.1742	28.4921	28.7361	29.0697	28.2377	28.3043	29.5477	28.095		28.4604	29.4404	27.5631	28.5401	28.4212	28.2583	28.447	29.1542	28.5869	28.8482		28.9223	29.6366	28.3679	28.9041	29.1313	27.9599	29.4975	28.2056	28.7686	29.0706		27.0104	28.2463	28.4272	29.1275	28.923
53	28.5902	28.0158	28.1324	29.0965	28.4824	28.219	28.7487	28.5144	28.8819	28.3491		28.5721	28.3811	28.9426	29.0691	29.458	29.2556	27.9865	27.8461	29.7399	27.8037		28.4902	28.437	27.859	28.9436	28.4333	28.9773	28.7836	28.8443	28.6719	29.4006		28.7695	28.695	28.1099	29.0154	29.0374	27.8717	28.6292	27.7206	28.7553	29.3981		27.9877	28.5504	28.4996	28.6798	29.4307
54	28.2062	28.7704	29.2833	28.1526	28.5597	28.69	28.721	27.8704	28.8922	28.322		28.8406	28.3177	28.8634	28.9181	29.0038	29.2312	27.8577	27.3628	29.2498	27.7441		28.9616	29.5132	27.4398	28.973	28.9963	28.4349	29.0847	29.288	28.2283	28.7676		28.318	28.4991	28.9965	28.411	29.3188	28.5768	28.4935	28.1306	29.3719	28.7347		28.0021	28.4703	28.8306	29.0166	29.0325
55	28.3424	28.55	29.3261	29.0857	28.8666	28.7196	29.2951	28.0396	28.8648	28.6192		29.2437	27.902	28.7466	28.8377	28.3172	29.8626	28.0059	27.9373	29.8724	27.6851		28.5066	29.0628	27.6696	28.5393	28.7998	28.3802	29.6407	28.8698	27.703	28.6685		28.4756	29.2893	28.9374	28.9953	28.1324	28.5548	28.5887	28.4717	28.5915	29.2576		27.3885	28.237	29.334	28.4477	29.1335
56	29.1824	28.9891	29.2335	28.7805	29.0067	28.1261	28.4152	28.6697	29.0369	28.9918		28.6245	28.5347	29.1517	29.7636	29.0048	28.8117	28.1821	27.7766	29.7664	27.5366		28.6214	28.8396	27.9321	28.8476	28.2786	28.027	29.3298	28.9655	27.8394	28.7561		27.8765	28.0302	28.0815	28.838	28.1448	29.1891	29.2014	28.6432	29.4154	28.8987		27.7637	28.3431	28.4057	28.5901	29.1163
57	28.0244	29.0423	29.1737	28.8078	28.8782	27.7663	28.3899	27.8714	28.5312	29.2187		28.1687	28.7658	28.3941	28.9733	28.901	28.8887	28.0585	28.3477	29.9331	28.3004		28.8448	29.1182	28.1891	28.9943	28.321	28.0937	28.9106	28.6118	27.6048	28.5813		28.7625	28.5598	28.4491	28.6968	28.5579	29.1801	28.2829	28.9539	28.2478	29.3551		27.5217	28.4765	28.9603	28.1003	28.797
58	29.1021	29.2614	28.8632	28.371	29.7243	28.6423	28.8917	28.2864	29.4576	28.9244		28.5594	28.5459	29.2442	28.8181	29.5566	28.8491	28.0004	27.4987	29.5762	28.1466		28.7258	29.2394	28.476	28.3205	28.3858	27.9361	28.573	29.3146	28.2579	28.7697		28.6435	29.4094	29.0307	28.9151	28.9767	28.6586	28.5878	28.9919	27.3568	28.5307		27.5605	28.3805	28.1486	28.5585	29.8212
59	29.0188	28.977	28.6631	28.6217	29.0901	28.0012	28.5862	27.8209	28.4825	29.4779		28.6808	28.2984	28.6438	28.5293	28.8263	29.2978	28.4776	28.3683	29.1749	28.2866		28.2506	28.5975	28.2646	28.7279	28.7743	28.4146	28.3946	29.4071	28.374	28.6903		28.4418	28.5159	28.7255	29.0936	28.3148	28.4927	28.5508	28.6459	27.7033	29.0472		28.6068	28.1263	28.333	28.896	28.5812
60	29.0621	28.5284	29.2093	28.4614	28.4987	29.2967	28.7067	28.3422	28.9777	29.4301		27.9281	28.8766	28.4599	28.3553	28.977	29.0722	28.0177	28.5172	29.4262	28.3869		28.8926	28.5444	28.1584	28.3422	28.5864	27.6534	28.5532	28.8341	28.9073	29.109		27.8998	28.525	28.759	29.7799	28.8334	28.4659	28.4512	29.4016	27.5291	29.2326		27.9108	28.1486	28.502	28.3307	28.6675
61	28.7934	28.4265	29.0787	28.7613	29.365	29.5308	27.724	28.1923	28.2222	28.8458		27.8472	28.4318	28.7471	28.5691	29.1622	29.4405	28.0497	27.728	30.2187	27.9648		28.7499	28.7546	28.3554	28.2984	28.5433	27.4702	28.8644	28.9218	28.2826	28.1626		27.8326	28.1388	28.6663	28.9412	29.2208	28.3875	27.9245	28.3938	28.5584	29.6995		27.7861	28.335	28.8362	28.599	28.1612
62	28.3572	28.8337	29.22	28.5611	28.9693	28.259	28.3951	26.9677	28.332	29.1055		27.6656	28.5502	28.5082	29.4436	28.4231	29.2866	27.935	27.5985	29.2468	28.1179		28.4604	27.8938	28.3288	28.108	28.3931	28.0959	29.1466	28.7981	27.9723	28.0229		28.2695	29.1181	28.4418	28.1327	28.6507	28.9732	28.6134	28.6942	29.0786	29.4728		27.989	28.2996	28.44	28.4008	29.6619
63	28.6656	28.7928	29.3604	29.1004	28.7133	28.2706	27.4224	27.6646	27.6666	28.4859		27.8274	28.6516	28.5073	28.6317	28.8154	29.7423	28.0776	27.6408	29.007	27.5775		28.382	28.6716	28.0949	28.4732	28.1806	28.4763	28.3567	28.9357	28.3009	27.975		27.9455	28.0423	28.001	28.2209	28.4181	28.5818	28.4831	28.3383	28.8745	28.6711		27.9357	27.7707	28.9035	29.1452	28.4719
64	28.4937	28.7253	28.8181	28.3688	28.377	28.261	27.4313	27.198	28.0976	28.4771		28.1035	27.7542	28.6979	29.61	28.4463	29.3415	28.3465	27.3811	28.73	28.2386		29.2147	28.2745	28.0269	28.1636	28.7299	28.1198	28.4947	29.2091	28.5995	28.6571		28.1908	28.6192	28.4223	28.6413	28.7432	28.8452	28.7669	28.4456	28.2519	28.7673		27.7059	28.8132	28.3806	28.1444	28.6284
65	28.7391	28.9822	28.7651	27.9943	28.4505	28.7397	27.636	27.0441	28.6284	28.7248		27.7856	28.7968	28.5521	29.42	29.0614	29.8651	28.4109	27.3478	28.3769	28.1731		28.4212	27.4939	28.3306	28.3594	28.0996	28.5915	29.2274	29.1725	28.5462	28.6317		28.3039	28.5183	28.3144	28.8628	28.764	28.5151	29.22	28.8864	28.5266	28.9915		28.8147	28.2251	29.4059	28.338	28.4645
66	28.4662	28.9076	29.2967	28.7878	29.7535	28.2753	28.1906	27.6183	28.9636	28.809		28.0702	28.7612	28.576	29.3655	28.9117	29.4207	27.9241	27.7949	29.2892	28.2318		28.2465	28.8821	28.0227	29.2203	28.7613	27.9185	29.1108	29.2617	28.6612	28.54		28.4585	29.383	28.7807	28.599	28.2391	28.5237	28.5851	28.872	28.3546	28.3508		27.2356	28.638	29.7926	28.7108	28.9408
67	28.6207	29.0515	28.5855	28.7112	29.2034	27.5838	28.1551	27.7199	28.4814	28.9846		28.3744	28.1336	29.0666	29.3092	28.6864	29.6112	27.6706	28.1759	29.5198	28.3032		28.3007	28.5151	28.5557	29.0294	28.6084	28.5369	28.4789	29.6597	28.2426	28.0735		28.5377	28.3369	28.761	28.135	28.8334	28.9322	28.3087	28.6579	28.0904	29.8591		27.4374	28.2751	28.7387	29.3708	29.148
68	28.383	28.8122	28.6747	28.8433	28.7987	27.8805	27.9336	28.0346	28.3602	28.6861		28.2889	27.9356	28.8534	28.7326	28.9356	29.2935	27.4422	27.4939	29.0355	28.7476		28.8808	28.6603	27.8728	28.021	28.5638	28.0092	28.5002	28.9256	27.8735	28.3553		28.2364	27.9734	28.4186	28.4338	28.3288	28.2093	28.7359	27.9431	28.6792	28.4508		26.8979	28.2302	28.7004	29.1288	28.9051
69	27.8929	28.2044	28.7512	27.973	28.7117	27.696	28.1193	26.8953	28.4797	28.4058		28.2787	27.5507	28.067	29.7452	29.0319	29.3353	28.1406	28.0909	28.9185	28.4182		28.3035	28.8859	28.6132	28.5406	28.7344	27.9401	28.8682	29.9955	29.3703	28.4129		28.1766	27.5545	28.5948	28.882	27.9815	29.2542	28.9198	27.8899	28.4832	28.4927		27.5198	27.8039	28.3911	29.0252	29.2725
70	28.1171	28.3802	28.3606	28.0527	29.0451	28.6107	28.59	28.1794	28.9403	28.39		26.6722	28.321	28.8062	29.508	29.2107	29.3794	27.2931	27.701	29.5709	29.5252		28.2169	28.8184	28.3132	28.6342	28.7519	28.4458	28.8526	29.6079	28.3049	28.2814		27.8462	27.5059	28.1729	29.0294	28.4567	28.7009	28.6249	28.133	28.3766	28.1507		27.3379	28.4451	28.7069	28.8881	28.4737
71	28.2808	28.1254	28.9745	29.1984	28.7277	27.9216	27.8622	27.7182	28.6042	28.6634		27.3199	28.8815	28.3702	29.5115	29.503	29.3622	27.9166	28.7546	29.8357	28.1868		28.5007	28.5751	28.3258	29.0495	28.4267	28.2401	28.5916	29.6097	28.4145	27.9102		28.533	28.7009	28.2026	28.6248	28.1848	28.3041	28.8597	28.886	28.6373	28.5101		27.8306	28.1981	29.0476	29.0291	28.5832
72	29.1861	28.8671	28.5508	28.4935	29.4863	29.1287	28.077	28.3054	28.5698	28.9061		27.3905	28.4538	29.637	29.8751	28.5716	29.187	28.0607	28.282	29.1083	28.4223		28.7396	29.2866	28.0724	28.1671	28.6622	28.044	29.4444	29.8178	28.692	28.7128		28.0096	27.7424	28.7175	29.3981	27.9803	28.6112	29.1206	28.489	29.1062	28.6112		27.8389	28.4172	29.0497	28.9172	28.7583
73	28.8198	28.4914	29.2804	28.9815	28.7415	29.0985	28.1919	27.4115	28.5369	29.3029		27.3113	28.9741	28.3653	29.31	29.0877	28.7708	27.1801	28.9796	28.666	28.2729		28.5466	29.3015	27.6986	28.3379	28.6182	28.9877	29.0019	29.9354	28.2879	28.8031		28.3106	28.7224	28.756	28.7444	27.2887	28.9196	28.4929	29.4875	28.3794	28.0853		28.4649	28.369	29.3837	28.7	28.6974
74	28.1429	29.7047	28.6289	28.8636	28.9178	28.4649	28.1793	27.9665	28.5088	28.9234		28.3185	28.714	28.9274	29.2495	28.6937	29.2271	27.4888	28.1261	29.0208	28.2787		28.3587	28.9354	27.8974	28.8131	28.1982	28.3963	28.4759	29.6625	28.003	28.3616		27.6826	27.8538	28.5613	28.8394	27.9295	28.2645	29.3353	28.2285	28.7432	28.7229		28.0239	28.9936	28.7355	28.1703	28.2468
75	28.378	28.7277	29.6489	29.0127	29.1686	28.6308	28.2807	27.5217	28.5081	30.4615		28.0383	29.1935	29.3509	29.8003	29.3165	29.2086	27.828	28.9762	29.0525	28.179		28.2784	28.3708	28.1653	28.5961	28.9293	28.9538	28.4447	29.9566	28.1626	29.1611		27.9423	27.4395	29.419	28.7877	28.2643	29.0188	29.7574	27.8672	28.1939	28.0689		26.9743	28.6631	27.8512	28.4496	27.9546
76	28.3327	28.2484	29.2091	29.0175	29.3075	28.9262	27.8317	27.8473	28.6774	29.8808		27.0768	28.1132	28.7941	30.0357	28.5504	28.9342	27.9077	28.4586	29.4893	27.9729		28.7323	29.0995	28.2407	27.851	28.4638	29.1465	28.62	30.0611	27.6138	28.7167		28.9573	27.8088	28.9391	28.8873	27.7239	28.4193	28.7976	28.3899	28.2415	27.6403		27.5666	29.2069	27.8578	28.5214	28.1802
77	28.5546	28.0531	29.0162	28.6195	28.5835	28.5126	28.3705	27.4379	29.021	30.1559		27.7903	28.6539	29.5442	29.6732	29.1653	29.1516	27.9662	28.9109	28.7964	28.2552		28.112	28.6116	28.0241	28.2416	28.7855	28.2416	29.1807	28.8055	27.5599	28.5497		28.2413	28.1272	28.2494	28.3476	28.1393	29.1648	29.0415	27.7827	27.1719	27.4007		27.631	28.4956	28.5014	28.7655	28.4087
78	28.7945	28.4544	29.3665	29.6147	29.6326	28.4156	28.8871	27.5642	29.3004	28.5284		27.7063	28.8677	28.9335	29.3832	29.1407	29.4717	27.8472	28.7963	29.0069	28.5721		28.2025	29.1323	27.5892	29.2019	28.8993	28.1989	27.9334	29.5144	27.7738	28.6771		27.9154	27.5512	28.9469	28.318	27.9802	29.321	29.7206	28.1364	27.9455	27.7378		27.9227	28.8489	28.1053	28.8153	28.2947
79	28.5714	28.6215	29.0091	29.172	29.3832	28.3835	28.8062	27.9422	28.3913	29.3311		28.5389	28.5128	28.9198	29.9367	28.9289	29.5857	27.3202	28.9168	29.2674	28.0264		27.8389	29.1673	28.3868	28.8554	28.6106	29.1237	28.3391	29.4791	28.1434	28.834		28.014	27.447	28.349	28.2063	28.3466	29.0963	29.4709	28.8123	28.6569	28.1755		27.2095	28.7479	28.4505	28.2953	28.5258
80	28.4067	28.6241	29.1824	29.0251	28.5401	28.8585	28.2501	28.3163	29.0612	28.7893		27.9002	28.4328	28.5564	29.518	28.1344	29.3735	27.9354	28.5872	28.9544	28.1399		28.1894	28.96	28.3097	28.3757	28.81	28.4888	28.4255	29.7398	27.9606	28.5705		27.4237	28.6617	28.6017	28.1097	28.3708	28.7528	28.8244	28.1655	28.456	27.3184		28.5246	28.4768	29.2381	27.9257	28.1127
81	28.6603	28.6998	29.4473	29.5384	29.2438	28.8756	28.5285	28.3054	28.7591	30.3382		27.9423	28.6682	28.3701	28.7275	28.5404	29.345	28.0285	28.9545	29.3675	28.5933		28.5858	29.2121	27.8072	28.9077	29.1077	28.5996	28.6629	29.1481	28.0338	28.7515		28.6522	28.3511	27.8937	28.6105	28.1423	29.3476	28.7202	28.4484	28.563	27.8323		28.2891	27.9138	28.3557	28.3898	28.5278
82	28.1176	28.1051	28.8853	28.9858	28.4749	28.7094	28.5403	28.4948	28.5296	29.0999		28.2573	27.997	29.2466	29.0133	28.7346	29.2655	27.9716	28.4103	29.1993	28.224		27.8104	29.5836	27.623	27.5603	28.6142	28.4483	28.5622	29.5334	28.3419	28.0389		28.6769	28.8648	27.9155	28.4942	28.2838	28.5343	28.2767	27.8927	28.7062	27.6506		28.354	28.2312	28.9866	28.8649	28.5567
83	28.6306	29.4697	29.1166	28.7628	28.8697	28.6777	28.5467	28.198	28.8856	29.1225		28.2275	28.5627	28.7741	28.9519	29.8343	29.4626	28.167	28.5876	28.8812	28.1826		28.2939	28.6458	28.3578	28.5063	28.3836	28.6347	28.2921	29.6552	27.8755	28.718		28.2176	28.8761	28.9345	28.5952	28.2695	28.9433	28.8228	28.4215	28.6662	28.0205		27.8262	29.0354	29.0475	28.1193	28.4544
84	28.3665	28.535	30.191	28.8823	28.536	29.401	27.9406	28.203	29.0333	29.1706		28.6067	28.9665	28.8371	29.3114	28.9901	29.1714	27.4596	28.9242	29.0341	28.4131		28.1247	28.5918	27.4792	28.299	28.3686	28.113	28.6025	29.3907	27.4817	28.8057		28.5006	28.4147	28.6206	28.4388	28.5598	28.8935	28.4424	27.6391	28.6264	27.7572		28.2367	28.8359	28.633	28.1144	29.0309
85	28.6338	28.5963	29.2728	28.5211	29.6167	30.0646	28.4909	28.2701	28.9791	29.0986		28.2089	28.3554	28.1597	29.6519	29.2979	29.1098	27.9019	28.9722	28.71	28.6232		28.5027	28.2757	27.4132	28.1793	28.5636	28.5476	28.5692	29.7506	27.4041	28.6536		28.3382	27.9692	28.7188	28.0318	28.3012	28.9381	28.4082	28.6544	28.4951	27.3666		28.0265	28.6687	29.3174	28.0091	28.4552
86	29.2522	28.3084	28.7186	28.4325	29.1334	29.4469	27.6933	28.4558	28.8635	28.5807		27.623	28.24	28.4537	28.2702	28.3649	28.1194	27.9478	28.5158	28.0527	27.7873		28.2862	28.5689	27.585	28.2908	28.6304	28.5035	28.4854	29.4727	28.3653	29.2009		27.7114	28.2635	28.3695	29.0579	27.6373	29.125	28.8674	28.4117	29.1554	28.3241		27.6063	28.6501	29.2126	27.7781	28.1198
87	29.3414	28.0799	28.8488	28.86	29.0829	30.2557	27.9877	27.9604	28.8555	29.063		27.8323	28.7719	28.8919	28.4689	28.8596	29.1831	27.8533	29.4958	28.7188	28.4837		28.181	28.4687	27.824	28.0639	28.9817	28.4221	28.1536	28.8917	28.2224	28.4794		28.3982	27.2425	28.6607	28.6479	28.1608	28.8176	29.3858	27.7324	28.4569	27.4133		27.6368	28.9956	29.0564	28.0062	28.0812
88	29.6599	28.8217	28.4196	28.7805	28.7501	29.032	27.6557	28.2411	29.1641	28.8839		28.3851	28.4795	28.9642	28.7233	29.3769	29.3148	28.2089	28.4425	28.9934	28.6429		28.0891	29.2311	27.5956	27.7418	28.9246	29.2084	28.6742	29.0676	28.0658	28.3663		29.01	27.9094	28.5432	27.9534	27.7023	28.7422	28.7094	28.5369	28.7703	27.7501		28.2786	28.5926	28.6502	28.9744	28.3507
89	28.8765	28.5611	29.8394	28.4	28.3505	29.3056	27.521	28.2885	28.0747	29.2974		27.9327	28.3064	29.2908	28.8767	28.8939	29.1235	27.5719	28.7683	28.4949	27.9626		28.4807	28.51	28.2696	28.1473	28.5676	28.344	28.3436	29.1604	28.3408	28.1187		28.6078	27.6412	28.6909	27.9635	28.619	28.9315	28.7916	28.0809	28.6056	26.9921		28.3345	28.9102	29.1879	28.4516	28.7864
90	29.2014	28.3679	29.3884	28.1216	28.1704	29.0212	27.6974	28.3691	28.9057	29.5695		27.9163	27.832	28.5125	28.7852	29.296	28.5385	28.2728	28.7626	27.8796	28.3296		28.5592	27.7028	27.5318	28.6189	28.9201	28.2762	28.4922	29.2021	28.1679	28.1363		28.1619	27.5256	28.8761	28.4162	28.1594	28.8969	28.7946	28.5831	28.6377	27.289		28.0739	28.6005	29.027	28.5785	28.4166
91	29.5286	28.8833	28.4956	28.5019	28.1964	29.3525	27.7265	28.5967	28.0425	29.3992		28.1334	28.0839	28.7769	28.504	29.3702	28.7536	28.798	28.754	28.2624	27.9426		28.1281	27.9152	28.1426	28.7043	28.3214	28.1801	28.6695	29.0674	27.4845	28.5239		28.6371	27.5748	28.2518	28.851	27.86	29.3724	29.1194	28.0327	28.685	27.6903		27.787	28.4485	29.015	27.6406	27.5425
92	28.699	28.2306	28.649	29.0434	28.3839	28.7954	28.1784	29.0025	28.805	27.9649		28.3373	28.5582	28.7845	28.5251	29.3248	29.3379	27.9952	28.3846	29.0363	28.4002		28.1932	29.0182	28.3077	27.8624	28.0979	29.0864	27.465	28.8936	28.1731	28.9464		27.6409	27.512	28.7307	28.5156	27.353	28.7973	28.6351	28.3848	28.3815	27.4935		27.1834	29.1606	28.0618	28.3213	28.2505
93	28.4906	28.8963	28.8796	29.2261	28.0077	28.6752	28.4647	28.1771	28.7749	28.6988		27.8738	27.9283	28.8485	29.1841	28.7993	29.2212	28.2853	28.2526	28.7975	28.3924		28.2388	28.6253	27.9866	28.7179	28.0184	28.3017	28.3124	28.6505	28.3859	28.3124		28.0154	27.6831	29.11	28.2845	27.8096	28.8998	28.8445	27.4424	29.0334	27.4665		28.2251	28.7306	28.5773	28.5151	28.3444
94	28.8858	28.5711	29.0048	28.8245	28.3173	28.3776	27.7868	28.5525	28.8692	29.0403		27.7586	28.773	29.0854	28.6975	29.7942	28.9273	27.3949	28.3824	29.15	28.7827		28.4483	28.1443	28.1369	29.5407	28.9617	28.1617	28.5157	29.0819	28.5838	29.2592		28.5495	27.6345	28.5206	27.6591	27.9419	28.592	28.3816	28.6695	29.0683	27.5782		27.927	28.9693	28.2064	28.0682	28.7368
95	29.1101	27.9374	28.7841	29.2159	28.2491	28.2976	27.4555	28.1355	28.8937	29.3636		28.2614	28.7845	28.9304	29.0819	28.9058	28.798	26.989	28.1348	28.7135	28.4266		27.9454	28.9616	28.5457	28.4082	28.3503	28.4733	28.1649	29.2585	28.3475	29.0282		29.0303	27.0744	28.7986	28.1861	28.1847	28.6213	29.3167	28.538	28.0787	28.0563		27.8462	28.8239	28.7765	28.1962	28.6103
96	29.2453	29.2581	28.5249	28.6528	28.9206	28.3609	28.2926	28.1406	28.5112	28.8661		28.3986	29.1361	28.8946	28.898	29.2825	29.6302	27.3934	28.2869	29.0387	29.0227		28.164	28.3358	28.0204	28.3197	28.1588	28.7389	28.4485	29.4155	28.7394	29.0558		28.3614	28.6314	28.3539	27.9568	27.407	28.8025	29.534	28.1206	29.3226	27.5965		27.5166	28.3762	28.5755	28.2748	28.6501
97	28.6791	28.7765	28.7502	28.7076	28.6818	28.2674	27.7555	29.2231	28.6287	28.769		27.6838	28.6265	28.5641	28.4867	28.7234	29.4111	28.9142	28.7663	29.5927	28.3624		28.1601	28.3827	28.5766	28.5685	28.3547	28.4598	29.0737	29.2649	28.5258	28.3508		28.6595	27.6237	29.1275	28.9452	28.5293	28.7034	29.1263	28.5927	29.058	28.1098		27.6457	28.5597	28.5479	29.0824	28.5238
98	29.0062	28.4612	28.6131	28.8772	28.6151	29.0599	27.6785	28.6389	28.3478	27.9033		28.331	29.3912	27.9525	29.1403	28.7932	28.4704	28.5866	28.5675	28.7554	28.6467		28.5506	29.128	27.909	27.7428	29.1446	28.4976	28.137	28.7362	28.2827	28.4122		28.2865	27.6724	28.6836	28.6661	28.4015	29.1797	28.7273	28.8374	28.8405	28.6596		28.5234	28.9424	28.6989	29.0402	27.6751
99	28.9515	29.2219	28.6425	28.7605	28.6857	28.9478	27.5636	28.0157	28.4136	28.7056		28.6295	29.2387	28.6146	28.7422	28.6357	29.4685	28.4289	28.7439	28.5772	28.5213		28.4948	28.8068	28.0878	28.2905	28.796	28.5048	28.5891	29.2073	28.4772	28.5388		28.6452	27.8645	28.3213	28.7961	28.0087	28.8689	29.4018	28.4847	28.8502	28.1887		27.7417	28.3936	29.104	27.8723	28.9058
100	29.1244	29.3097	28.6785	28.9709	29.0415	29.18	27.4573	29.1379	28.9313	28.9191		28.0643	28.493	28.8121	28.9191	28.9821	29.394	28.5645	28.9473	29.434	28.3172		28.8049	28.5333	28.2307	28.5772	28.9601	29.1153	28.6464	29.141	28.2333	27.6687		28.4794	28.0773	28.1792	28.1171	28.5271	28.2372	28.8235	28.4648	29.1452	28.1622		27.1002	29.1317	28.596	28.5041	29.4247
101	28.8333	28.2705	28.3464	28.8443	28.6635	28.6043	27.6794	28.9342	28.7907	28.5281		28.2727	28.9407	28.6917	29.1076	28.5937	29.3791	28.1044	29.3307	28.5508	28.4708		28.4517	28.5387	28.0655	28.3017	28.0257	29.1251	28.5171	29.428	28.4094	28.22		28.1905	27.7334	27.8562	27.8317	28.5246	28.6157	28.9855	28.7794	29.3001	28.6464		27.7062	29.0454	28.2347	28.5695	28.6028
102	29.1793	28.9029	28.3369	28.4455	28.7176	27.4281	27.1315	28.6604	29.0905	28.5647		27.833	28.534	28.0941	28.944	28.19	29.3494	28.5033	29.4987	29.1712	27.9404		28.6777	28.6244	27.6944	28.854	28.3467	28.7806	28.6314	28.814	28.3672	27.9841		28.1435	28.0982	28.1085	27.9335	27.6649	27.9539	29.1227	28.4339	29.2126	27.8721		28.2613	28.7762	28.8707	29.1356	28.1109
103	28.7912	28.7095	28.2034	29.2869	28.8112	28.2784	28.2462	28.5454	29.5266	29.4562		28.0178	28.4597	28.2497	28.6793	29.0405	28.8864	28.2659	28.1914	29.5252	28.5733		28.6939	28.3797	28.2752	28.0668	28.1784	28.9137	28.2167	29.3813	27.9796	28.2861		27.5723	27.979	28.1159	28.2676	28.3856	28.7064	29.0385	28.358	28.4311	27.4912		27.7838	28.7958	28.6228	28.5372	28.2059
104	29.014	28.3535	29.0371	28.616	28.8281	28.5108	28.5036	28.5096	28.7377	28.6641		28.4753	29.1241	28.9422	28.2378	28.8438	29.1737	28.3354	28.5491	28.7363	29.1403		28.5934	28.8039	28.8433	28.7239	28.3465	29.2612	27.9732	29.2681	28.0828	28.6347		27.7344	27.9404	27.9813	28.2253	27.9437	29.1446	28.8175	28.6441	28.4094	27.2724		27.7752	28.4918	28.7448	29.0188	27.8803
105	28.419	28.3872	28.6732	28.4339	29.0306	28.9913	28.7883	28.7139	29.3015	29.0669		27.9067	29.0214	28.3468	29.2364	29.2874	28.6356	27.9032	28.2452	28.8361	28.1684		29.0454	28.735	28.4082	28.1953	28.5329	28.4644	29.0573	29.3335	27.8023	28.0083		28.28	27.5335	28.371	27.7442	27.943	28.1921	28.639	28.8506	28.9762	27.7286		27.6483	28.8736	28.6407	28.6953	28.2832
106	28.5766	28.3692	28.2522	29.0543	28.532	28.6287	28.0965	29.7103	29.0286	28.768		28.0818	28.7349	28.4943	28.4542	28.8102	28.9351	27.9892	28.395	28.7828	27.8591		29.0805	29.0779	27.9129	28.446	28.0331	28.0231	28.1179	28.8117	26.8869	28.5913		28.391	28.1313	28.1597	27.8975	28.3622	28.5418	28.1328	28.9714	28.0759	27.3828		28.2628	28.6882	28.8003	28.7608	28.9347
107	28.3494	28.8378	28.525	28.8126	28.8447	28.3963	28.759	28.5122	28.9167	28.6519		27.9854	29.1067	28.3456	28.3503	29.0479	29.1726	28.0601	28.3692	29.1379	28.9222		28.6909	28.2121	27.9554	28.8779	28.0242	28.7393	28.0816	28.8794	27.1315	28.3433		28.4888	27.9343	28.7956	28.1104	28.3911	28.2158	29.0996	28.7716	28.6157	27.9346		27.5907	28.721	29.1452	28.6163	28.122
108	28.8456	28.6993	28.9551	28.3831	28.6418	29.0194	28.1133	28.8481	28.6607	28.9927		28.0891	28.7863	28.7948	28.524	29.117	29.1563	28.1671	28.2151	28.9214	28.8065		28.7506	28.8502	28.2833	28.3238	27.9218	28.6979	28.2748	28.9601	27.7287	28.6711		28.8346	28.1034	28.2319	27.9169	26.954	28.7235	28.254	28.2298	28.4671	28.4844		28.298	28.5769	28.3627	28.2007	27.9803
109	28.4965	28.6923	28.7149	28.0535	28.7445	27.9448	28.4346	28.5255	27.9423	28.371		27.7408	28.9718	28.4287	28.8506	28.378	28.0401	28.172	28.1684	28.5283	28.2383		28.6833	28.6296	28.2827	28.1045	27.9222	27.8752	28.9694	28.2843	28.0806	27.8853		28.773	27.7031	28.0736	28.205	27.612	28.2812	28.2096	28.6285	28.168	28.0989		28.0772	28.5249	29.2651	28.4007	28.184
110	27.838	29.0135	28.3609	28.1384	28.9014	28.8478	28.4596	28.5994	28.5562	28.6507		28.5905	29.1673	29.0226	28.4465	28.3412	28.9581	27.2276	28.6371	29.3474	28.7267		28.5973	29.2012	28.2959	28.2255	28.5421	28.9132	27.7879	29.2938	28.2802	28.3742		27.4904	28.8759	28.1121	28.2714	28.4268	28.7264	28.2224	27.9896	28.2072	27.7514		28.4793	28.9947	28.5981	27.8635	28.4457
111	28.3385	28.7547	28.7463	28.2964	28.2159	28.596	28.2968	28.8693	28.6126	28.8141		27.7693	29.2138	29.099	29.1142	28.709	28.6581	28.1166	28.4499	28.7953	28.435		28.5805	27.7483	28.4172	27.6942	27.7768	27.6936	27.4759	29.0088	28.2282	28.213		27.5457	28.3299	28.0412	27.7106	27.8087	28.8669	29.0274	29.2992	27.5386	28.2027		27.7222	28.5509	27.5733	28.6989	29.0423
112	28.3315	28.9905	29.1359	29.2546	28.8131	28.5065	28.0706	28.82	28.9712	28.4903		27.7035	28.074	28.5932	28.3238	28.786	29.2587	27.7859	28.1988	28.6293	28.2276		28.7034	28.36	28.4728	28.341	28.162	27.251	28.088	29.5705	28.0797	28.3736		27.9532	28.0772	28.1785	27.033	28.1885	28.7931	27.6649	28.5484	27.7985	28.8271		28.3026	28.7778	28.6312	27.4887	28.1218
113	28.2834	27.9836	28.8454	28.7589	29.0335	29.1181	28.4396	28.93	28.7392	29.0662		28.1938	29.2499	29.0576	28.8596	28.6191	28.7394	28.503	28.7735	29.2817	28.3627		27.9592	28.1186	28.086	27.8562	27.4706	27.9646	27.9704	29.046	27.9509	28.3872		28.2271	27.8642	28.1821	27.6683	27.6557	28.5086	28.1073	28.5566	29.0299	28.1186		28.3339	29.3002	28.4718	27.996	27.8391
114	28.8171	28.7012	28.1168	28.2898	28.537	28.3957	28.5837	28.5073	28.7261	28.4712		28.3139	28.43	28.92	28.0852	28.8875	28.6828	28.2587	28.2502	28.7412	28.5956		27.2229	27.9382	28.2015	28.9224	28.2752	28.4362	28.084	29.0972	28.1203	28.7179		28.3364	28.0814	28.721	27.4422	27.7698	29.1071	29.1408	28.1224	28.9435	28.3131		28.4989	28.3905	28.6458	27.4618	28.662
115	28.9953	28.7919	29.0416	28.9302	28.715	28.6795	28.671	28.6826	28.965	29.181		27.6866	29.5988	28.9877	28.3808	28.708	28.8393	28.1698	28.1493	29.1734	28.7178		27.852	28.4057	28.1214	28.8862	27.7888	27.8168	27.9255	28.4668	27.941	28.7627		28.0063	28.2947	28.6698	27.0701	28.4345	29.3887	28.334	28.9143	28.0256	27.6858		27.5389	29.1948	28.9022	28.2715	28.2885
116	28.7687	28.8782	28.9283	29.0739	28.5987	29.4036	28.411	28.33	29.4365	28.7463		28.1533	28.6013	29.0203	29.106	28.9368	29.0493	27.714	27.8616	28.3046	27.603		27.5083	28.5825	28.3973	28.5901	28.3088	27.6871	27.5394	28.6233	27.4022	28.7125		27.8108	28.3001	28.5543	27.6597	27.9823	28.524	28.856	28.5324	28.3178	27.3244		28.5407	28.8379	27.4658	28.4109	27.7831
117	28.9914	28.6859	28.7783	28.8671	28.9654	28.8531	27.9528	28.2594	28.8749	28.2782		28.5192	28.4926	28.7549	28.594	28.394	28.8014	28.6128	28.3874	29.3003	28.778		28.0017	28.6468	28.2648	28.0025	27.1379	27.8859	28.896	29.2621	28.0104	28.2154		27.5008	28.4538	28.0191	26.8328	28.1387	29.026	28.6618	28.8824	28.354	27.5375		27.2596	28.8028	28.0146	27.8204	28.1343
118	28.949	29.1152	28.4641	28.6913	28.71	29.3813	27.3472	28.1108	29.496	28.9271		28.0288	27.7391	28.589	28.3719	28.2095	28.9442	28.4596	28.7761	28.9889	28.398		28.0697	29.0806	28.5062	28.5609	28.2162	28.0412	28.8381	29.3096	27.3512	27.7285		27.5919	29.0345	27.9549	26.7543	28.0263	28.7953	28.4704	28.2899	28.3945	27.4333		28.0807	28.2743	28.549	27.5753	28.0321
119	28.5502	29.0146	28.0942	28.6919	28.1276	28.8585	27.8624	28.303	28.7809	29.1789		28.0951	28.9017	28.534	29.0954	28.6629	28.9192	28.0103	28.1191	29.4766	28.0365		28.2897	29.4052	28.3037	28.2126	28.1824	28.3212	29.0437	28.956	27.9459	28.327		27.4931	28.897	28.278	27.7398	28.1209	28.5605	28.789	28.7151	28.4184	28.0975		27.287	28.4053	28.7714	28.1352	28.0877
120	28.6419	28.6537	28.2381	29.1956	28.1799	28.9763	27.9858	29.2384	29.0231	29.0964		28.2853	28.7516	28.4927	28.3963	29.2224	29.0031	28.0995	28.745	29.0409	28.8741		28.0438	29.3869	28.3759	28.4114	28.0629	27.5838	28.5959	28.7413	28.5147	27.9574		28.7308	28.7706	28.6962	26.925	28.356	29.113	28.544	29.1624	28.6813	27.16		27.9393	28.899	29.0739	27.1929	28.312
121	28.7858	29.0218	28.4505	28.378	28.7525	28.0095	27.5739	28.3582	29.5226	28.9321		27.5486	28.527	28.6872	29.0748	28.259	28.838	28.0265	27.874	28.9579	28.0358		27.9922	28.9286	27.4622	27.5739	28.4748	29.0864	27.8764	29.3019	28.1489	27.9597		28.0815	28.6932	28.6425	27.4166	28.5854	29.3961	29.1844	28.1456	28.5465	27.4132		27.2194	28.8613	28.6613	27.818	27.8652
122	28.8482	29.1242	28.7054	29.0424	28.4072	28.8075	28.2601	28.1397	29.1416	27.995		28.1405	29.2938	28.7329	28.4201	28.6468	29.4024	28.3393	28.7407	29.5769	29.1696		28.068	28.8174	28.1842	28.6842	28.7921	28.4707	28.9742	29.1666	27.637	27.9524		27.5977	28.5482	28.4901	26.8974	27.5702	28.4077	28.7651	28.5023	28.3347	28.3737		27.661	28.9354	28.2066	27.8974	28.1689
123	29.3353	29.4406	29.061	28.261	28.254	29.1534	28.0646	28.8532	28.7451	28.8454		28.8933	28.5452	28.0895	28.6783	28.6219	29.2536	28.9026	28.3303	29.0833	27.9992		28.3991	28.1691	27.7177	28.7766	27.9473	28.2183	28.7732	28.8318	28.1571	28.2203		27.6856	28.7729	28.6018	26.716	27.6835	28.8268	28.871	28.6848	28.2985	28.0763		27.9595	28.6407	28.7715	28.3856	28.4402
124	28.3986	28.7535	28.9306	28.9698	28.802	29.6412	28.2247	27.9225	28.5139	28.0838		28.4893	28.7297	28.3526	29.1557	28.6053	29.5023	27.9314	29.5157	28.8042	28.0366		28.1713	28.5016	28.8203	28.6272	28.8548	27.9979	28.7214	28.4757	27.9679	28.2057		27.4082	29.0365	28.8728	27.2308	28.4292	28.9632	28.8343	28.5437	28.214	28.1666		27.7581	29.0445	28.9403	27.8752	28.8493
125	29.3776	28.3996	29.2668	28.1585	28.9618	28.9681	28.0688	28.2722	28.4317	29.1379		28.624	28.0555	28.3813	29.0632	28.3866	29.5941	28.1903	28.4826	29.2289	28.0252		27.7093	29.0042	27.8957	28.2914	28.7283	27.778	28.0558	29.0936	28.4842	27.9368		27.9665	28.9527	28.703	27.1732	28.6233	29.0129	28.0246	29.1257	27.5449	28.0658		27.3939	28.501	28.2681	27.3681	28.1648
126	28.9768	28.1634	28.7209	28.3148	28.6463	28.9539	28.2102	28.6015	28.9753	28.8815		28.0157	28.6135	28.3603	28.3426	28.3435	30.1531	28.0764	28.2649	28.9412	28.1785		27.647	28.9603	27.5917	28.1147	28.6987	27.9537	28.2713	29.7172	28.3947	28.1215		27.324	28.277	28.7667	26.9307	27.8874	29.0662	28.5155	28.6894	27.7516	27.9428		27.6391	28.6809	29.1868	28.1822	27.8297
127	29.5224	27.4512	29.5014	28.3936	28.7167	29.4338	27.4521	29.3831	28.7485	29.093		27.3594	28.9693	27.8128	28.92	28.3918	29.6246	28.4686	28.2351	29.2496	28.8857		28.4578	28.9186	28.2483	28.9175	28.825	28.239	28.4432	29.4648	28.5882	28.3414		28.1096	28.3542	28.4359	26.6942	28.3144	29.1115	28.4581	29.1632	28.0282	28.101		27.506	28.8847	28.8571	28.2129	28.5263
128	29.1592	28.8138	28.8696	27.962	29.4125	28.5387	27.6586	28.8094	28.666	28.7445		28.0293	28.2193	28.469	29.1435	29.4305	28.4996	28.1956	27.9194	29.1956	28.6297		28.62	28.6073	27.4219	28.9008	28.4893	27.1416	28.9434	28.6998	27.8828	28.3901		27.4957	28.3662	28.6004	26.2154	27.6612	28.9696	28.759	29.0966	27.6904	27.2087		27.9297	28.9441	28.7725	28.1361	28.3159
129	28.9825	28.109	29.2117	28.5243	28.7511	28.9164	27.8574	29.1436	28.5816	29.6244		27.9112	28.4144	28.2038	29.0848	29.1359	29.4611	28.3095	28.6765	29.1479	28.491		28.3983	28.7682	27.6499	28.4224	28.6401	27.5168	28.5455	28.4675	27.489	28.9067		27.7465	28.5618	28.1112	26.8954	27.7745	28.2727	28.2877	29.0764	28.3399	27.358		26.8765	28.79	28.5749	27.4671	28.6064
130	28.5807	28.6146	28.821	28.653	28.3909	28.8573	28.5217	28.63	29.1867	29.123		28.007	29.1227	27.8867	28.1633	28.9313	29.377	28.2379	28.2031	29.3378	28.6559		28.7345	28.6394	28.0984	28.8065	28.5371	27.9723	28.156	28.6869	28.1604	28.0687		27.7698	28.7108	27.5138	26.6341	28.1114	28.7387	27.4746	28.6489	28.1248	27.4616		27.2772	29.1179	28.7691	28.6592	28.2538
131	28.6294	28.0941	29.2427	28.6599	28.727	28.8763	28.3642	28.6587	29.3303	27.9792		27.6245	28.8475	28.3767	28.3157	28.098	28.9543	28.5463	29.0957	29.6515	28.8104		27.9575	29.3822	27.3648	27.9049	28.2964	28.0489	28.3395	28.6428	28.3366	28.2954		27.9998	28.5679	27.8934	27.5818	28.2834	29.4949	28.0868	29.0537	27.8098	27.0482		28.336	28.4836	28.2477	28.507	28.2746
132	28.7448	28.6952	28.6723	28.9591	28.2745	28.6779	27.941	30.0414	28.8546	28.6756		28.623	28.2399	28.1219	28.3977	28.0319	28.778	28.6254	27.6808	28.9613	28.2854		27.7141	28.7383	27.6938	28.1161	28.7573	28.5458	27.6006	28.9419	28.3482	27.9812		27.5951	28.7372	28.9277	28.0975	27.8489	28.9908	27.9276	28.9011	28.4815	27.2544		27.7648	28.3619	28.6148	28.6161	28.4108
133	28.893	28.3823	28.7745	28.8631	28.6664	28.6257	28.6887	28.4284	29.1885	28.508		27.79	28.11	28.5259	28.7475	28.4385	29.3361	28.522	27.9602	29.6772	28.6685		28.241	28.6305	27.4096	28.2422	28.8117	28.5909	28.1142	29.1491	28.7889	28.1026		27.5623	28.246	28.6743	27.0058	28.9798	28.946	26.6353	28.9724	28.6324	28.2575		27.4224	27.9845	28.6166	28.523	28.888
134	29.0989	28.1628	28.0541	28.3807	28.3598	28.7991	27.5175	29.2929	28.6866	29.0671		28.1564	28.5723	28.4454	28.8389	28.3746	29.7727	28.6325	28.3635	28.7717	28.2803		27.806	28.42	27.7174	28.3146	28.6998	28.6574	27.7092	28.8851	28.5299	27.0781		28.3515	28.7443	28.1578	27.3946	28.167	28.877	28.1043	29.0893	27.3699	28.9467		27.642	29.0464	28.919	28.3743	28.3279
135	28.9495	28.7006	27.784	28.2277	28.5658	28.6846	28.5534	29.1845	28.6173	28.8176		28.216	29.4136	29.2019	28.2284	28.6995	29.3302	28.3809	28.5489	29.0846	28.0666		27.835	29.0363	27.4288	28.4685	27.9006	27.8158	28.5692	28.8347	27.6937	28.4003		28.3112	28.2043	28.5899	27.3678	27.6684	28.4069	28.0703	29.3736	28.1325	27.8		27.5587	28.7222	28.8957	28.3092	28.5276
136	29.0381	28.3323	28.5111	28.5523	28.5211	28.9671	28.5903	27.8993	29.1693	28.5909		27.9819	28.9822	28.6021	28.2364	28.1483	30.0427	28.1184	29.0639	28.9418	29.1656		28.1541	28.4932	28.1161	28.2269	27.8436	27.7376	27.6672	29.1899	28.7683	28.4521		28.0758	29.1713	28.3179	27.5177	27.9094	28.337	27.3434	29.2787	27.9758	29.3369		27.6676	28.2555	28.5533	27.9242	28.8043
137	29.2229	28.3302	28.565	28.145	28.8761	28.5601	27.777	28.6801	29.244	29.5316		28.2046	28.774	28.8267	28.4159	28.106	29.7356	28.7987	28.4203	28.933	29.2214		28.1318	28.2096	27.8749	28.233	27.9949	28.1614	28.3191	29.1343	27.5802	27.8409		27.4827	29.3741	28.4265	28.3269	28.6924	28.8984	28.0512	28.7966	27.919	27.8201		27.8419	28.2612	28.6731	28.5444	28.2583
138	29.379	28.7578	29.1746	28.7675	28.544	29.3697	28.4509	28.592	29.3026	29.0627		28.4965	28.8537	28.8201	28.8775	28.2951	29.644	28.7042	29.2658	29.4483	28.6212		27.9719	28.3845	28.0302	28.7246	28.0023	28.2288	28.5495	28.6999	27.8711	27.7719		27.5773	28.1019	27.9149	27.4832	28.3922	28.9794	27.6425	28.7485	27.8047	28.8117		27.3422	28.9362	28.9718	28.5478	28.2738
139	28.9934	28.5626	28.7382	28.5698	28.5936	29.2783	27.8824	28.6589	29.2581	28.5043		28.3381	28.5361	28.0441	28.3424	29.1879	29.288	28.1478	28.6452	29.1869	28.2878		28.2808	27.9465	27.4504	28.8679	27.6692	28.1223	28.9569	29.5115	28.3026	27.8263		28.4655	28.5008	27.4957	28.2159	28.5241	29.2126	27.0161	28.4022	27.9125	29.1247		27.5299	28.1666	28.7635	28.0471	28.2872
140	29.2092	29.2313	29.4448	28.7357	28.1285	28.7493	28.2051	29.5647	28.8552	29.2015		28.8077	28.5752	28.2044	28.924	28.0505	29.627	28.2201	28.6117	29.303	27.9162		27.5103	28.7869	28.3402	28.7211	28.1376	27.7534	28.9058	29.4592	28.2906	27.8198		27.9581	28.1906	27.6263	27.5415	27.3975	28.5684	26.8464	28.4326	28.5449	29.7721		27.4981	28.466	28.4272	28.7628	27.7693
141	28.9928	29.5221	28.7991	28.497	28.8531	29.7254	28.433	28.7322	28.6909	29.1387		27.8612	28.1982	28.4258	28.3716	29.1352	29.478	28.2209	28.088	28.9337	28.7831		27.799	28.4491	28.058	28.8741	29.0356	28.0974	27.4054	29.4526	27.8328	27.7458		27.4463	28.034	27.1193	28.2263	27.789	28.8422	26.8644	28.7679	28.4421	28.4415		27.7261	29.1456	29.3482	28.2591	28.3143
142	29.0371	28.4118	28.1264	28.7518	29.0159	29.151	28.263	29.0145	28.858	28.9774		28.4818	28.9145	28.9217	28.5822	29.0725	29.31	27.7311	28.5985	29.2046	28.6487		28.0775	28.4666	27.8964	28.3302	28.91	28.3819	27.9411	29.5216	27.8168	27.9887		27.9834	28.5691	27.1944	27.993	28.2228	28.8689	26.8842	28.0612	27.6088	29.9154		27.985	29.1896	28.5736	27.7065	28.4489
143	29.5245	28.4916	28.1148	29.2758	29.2181	29.5418	28.4721	29.3712	28.7925	29.0865		28.1352	28.3496	28.5093	28.3379	28.4219	29.296	28.1918	28.162	29.1359	29.2362		28.1961	28.2496	27.7309	28.2412	29.0333	27.8559	27.9642	29.6903	28.1236	27.7282		28.2995	28.0584	27.4434	27.9835	28.8623	29.0338	27.4421	28.568	28.3461	29.5504		27.8676	28.9815	29.1821	27.9632	28.5867
144	27.87	27.7057	28.5861	28.9175	28.3891	28.9241	27.868	29.1476	29.3283	28.72		28.0404	27.6922	28.2848	28.1797	28.6079	28.9447	28.3876	28.509	28.544	29.0261		28.0996	28.1183	28.7769	28.4968	28.7807	27.7549	28.7982	28.9159	28.1404	27.9356		28.5192	28.9533	27.5559	27.8791	28.3175	28.2722	27.089	28.7914	28.3061	29.4886		28.2924	29.437	27.9355	27.4178	28.3265
145	28.7604	28.5374	28.9231	29.0236	28.9715	29.7113	27.9718	28.8592	29.0625	28.3215		28.2852	28.6287	27.7032	28.5291	28.28	28.9823	28.0524	28.7291	29.5966	29.0507		27.9364	28.685	28.6522	28.6602	27.9374	27.723	27.6422	29.2225	28.858	27.5311		28.5827	28.013	27.3002	27.7388	27.7972	28.7097	27.1088	28.5188	28.135	29.2002		27.9533	28.2099	28.4475	28.7921	28.5829
146	28.7326	28.7121	28.6281	28.2764	28.7075	29.4762	28.0181	29.1486	29.7347	28.3992		28.4642	29.4689	28.353	28.4334	28.5541	28.4405	28.5476	28.317	29.6186	28.8053		27.8869	28.3908	27.9924	28.075	28.8543	27.3745	27.5913	29.1505	29.0223	28.3327		28.5786	28.7736	27.667	27.9529	27.6034	29.2755	27.3608	28.4278	28.1437	29.2504		28.3817	28.8676	28.265	28.392	28.2963
147	28.7123	28.0547	28.4102	28.615	28.6535	29.7372	27.2988	28.4317	28.5527	28.3506		27.9884	28.809	28.2035	28.22	28.2909	29.0609	28.2639	28.8282	28.8535	28.3992		27.7157	28.3829	27.9779	29.1923	28.7083	28.3042	27.6105	29.0844	28.4823	27.6318		28.6468	28.4002	27.357	27.8059	27.5136	29.5068	27.3752	28.6505	28.3839	29.4301		27.8297	28.9292	28.5237	28.0984	28.3638
148	29.3189	28.8862	28.5171	28.4474	29.1075	29.6252	27.2383	28.9629	28.4801	27.9158		28.1444	28.7354	28.4062	28.6467	28.7103	28.6197	28.723	27.9434	29.0265	28.9375		28.1892	27.8232	28.3869	28.5229	28.4949	28.0875	27.6368	29.2552	28.5892	27.8347		28.2329	28.7338	27.5341	27.7068	27.3269	28.1003	28.0423	28.8863	28.5242	29.0938		28.0648	28.8458	28.5583	28.2938	28.5697
149	29.6564	28.8162	28.5547	28.9955	28.8532	29.7957	28.0335	28.9935	28.792	28.4457		27.1464	29.0067	28.7212	28.1781	28.8397	29.135	27.9461	28.2147	29.1812	29.0406		28.1641	27.7454	28.3454	28.67	28.8119	27.6972	27.9069	28.778	28.5011	28.3497		27.9874	28.4195	27.4858	27.5031	27.994	28.372	28.2341	28.7833	28.7355	29.4656		26.995	29.2803	29.4049	28.3578	28.0194
150	29.1981	28.8303	27.7221	28.7261	28.5519	29.0302	28.0487	29.3149	29.162	28.8664		27.8064	29.1359	28.6351	29.0953	28.615	28.5037	27.9119	28.4234	29.0978	29.3919		27.9687	27.6242	28.4983	28.2496	29.3337	27.85	28.6656	29.3709	28.2696	28.0758		28.2355	28.3841	27.8068	27.8721	28.0399	28.3627	28.4123	28.5189	28.6356	29.4281		27.6743	28.9382	28.4969	27.8101	28.8963
151	29.3394	29.0371	28.0452	28.5304	28.4447	28.6579	27.7762	28.467	28.7857	28.4773		27.8281	28.3664	27.8486	28.4639	28.6732	28.9422	27.8584	28.7759	28.8609	29.3861		28.1013	28.455	28.6027	28.4352	28.1402	28.3487	28.169	29.1011	28.0803	27.6987		28.2168	29.1397	27.9436	27.6742	28.0954	29.0865	28.4372	28.5863	28.4596	28.552		27.5996	28.9727	28.9573	28.3849	28.2101
152	29.0097	29.0905	28.4534	28.6405	28.2666	29.4429	28.294	28.9836	28.5968	28.2033		28.2109	28.4347	27.6829	28.7579	28.6152	29.7192	28.3116	28.4109	29.7679	29.2774		28.862	28.8683	27.834	28.6625	28.9508	27.45	28.093	28.6947	28.6076	27.8266		28.6709	28.0165	28.1294	28.0497	27.9044	28.6124	28.3918	28.5029	28.6185	28.6884		27.6322	28.8222	29.0489	28.4781	28.1319
153	28.8272	29.7462	28.6403	28.287	28.2008	29.1651	27.9949	29.3789	28.9357	28.8146		28.0126	28.4001	28.0415	28.5947	28.5043	29.6316	28.425	28.3651	29.4966	29.2472		28.8859	28.7338	28.7073	28.1542	28.6664	28.213	27.8916	29.3345	27.5142	27.7726		27.7019	28.8447	27.9404	28.4017	26.8918	28.6926	28.287	28.3307	28.2852	28.1003		27.5291	28.7136	29.5782	27.8681	27.8761
154	29.1383	29.4805	28.2812	28.3942	28.1091	29.8411	27.8149	28.9116	28.6902	28.4641		27.4279	28.8269	28.3607	28.5275	27.8797	29.3287	28.3504	28.9924	28.9095	28.4881		28.7133	27.8927	28.155	28.6883	29.5051	28.3096	28.1782	28.9296	27.0178	27.2493		28.5498	28.6718	27.3891	28.7577	27.9033	28.9936	28.2976	28.4541	28.0195	27.8236		27.8071	29.0257	28.6698	27.987	28.338
155	29.3403	28.6342	28.4569	28.0278	28.7933	28.4784	27.8679	29.6897	28.274	29.3892		26.3991	28.8266	28.5726	29.0812	28.6683	29.8143	28.978	29.2666	28.9851	28.8559		28.7239	28.7726	28.3622	27.9117	29.1505	27.168	28.5014	28.635	28.076	27.5083		27.9506	28.2952	27.9767	28.5238	26.8457	29.1794	28.4193	28.0786	28.3362	28.1399		27.3284	28.8096	29.1326	28.2834	28.0529
156	29.0954	28.0569	28.2821	27.9281	28.3055	28.1416	28.2061	29.704	28.5528	28.7734		26.8787	28.5297	28.3133	28.6734	29.0289	29.5813	28.6037	29.1501	28.6372	29.3577		28.3103	27.4477	28.1743	27.8802	29.0674	26.7621	27.9511	28.3829	28.2836	27.5719		27.8704	28.5565	27.8773	28.8093	25.37	29.0748	28.6711	28.4842	28.1387	27.0424		27.076	28.8842	29.003	28.7175	28.8288
157	28.2707	28.6278	29.1859	27.7465	28.4955	28.8349	28.4946	29.3143	28.6923	28.7994		27.2173	29.2893	29.1472	28.6549	28.349	29.1149	28.2102	28.925	29.2329	28.5956		29.0558	28.0541	28.6857	28.3869	28.8577	27.6171	28.1387	29.0151	27.7992	27.6928		28.0811	28.3398	27.8455	28.555	26.6213	29.1528	28.0669	28.5865	28.0134	27.9759		27.3867	29.1118	27.835	28.2284	28.3375
158	28.5773	28.3725	29.0186	28.58	29.1156	29.0736	28.1289	29.4269	28.8894	28.8569		27.277	29.1059	28.7464	28.8914	28.5752	29.0031	28.0036	29.5488	29.169	29.4352		28.1493	27.8352	28.562	28.2398	27.9665	27.0261	28.6974	29.065	28.3901	27.8659		28.3636	27.9456	28.3053	28.3314	25.3109	28.525	28.1421	28.4314	28.1383	27.6522		27.7602	29.0913	28.2276	27.5899	27.2655
159	28.0424	28.3653	28.1765	28.5829	28.8132	29.155	28.2762	29.427	28.4803	28.5355		27.1307	28.4042	28.8082	28.7377	28.404	28.5978	27.9027	29.3752	28.8528	29.32		27.9562	28.395	28.6325	28.1986	28.8943	27.2615	28.3898	28.778	28.3473	28.2494		28.6965	28.6166	28.3007	28.4442	25.614	28.4561	28.1948	28.4329	28.4861	27.5078		27.8111	28.6123	28.2246	28.93	27.3395
160	29.0328	29.4457	28.512	29.1405	28.4995	28.8152	27.7995	29.1385	28.9807	28.5186		27.0019	28.6426	29.2291	28.7959	27.7912	29.2823	28.2226	28.647	29.0276	28.7746		27.8479	28.5877	28.492	28.5128	28.4278	28.2443	28.8212	29.0388	28.3775	27.9205		28.2763	27.8179	28.0753	27.3304	25.348	28.7235	27.9342	28.6143	27.9202	27.4522		27.779	27.8978	28.5056	27.5993	27.6482
161	29.237	28.9957	28.1443	28.4363	28.9927	29.7122	28.1902	29.0308	29.3099	28.8055		27.2224	28.6611	28.9867	28.8198	28.1916	29.0535	28.4575	29.0978	29.0354	28.6233		29.0059	28.3443	28.419	28.4407	28.7793	27.3487	27.9949	29.5458	28.0502	28.3651		27.7054	28.2973	28.2422	28.406	25.6539	29.0267	27.4843	28.1066	28.0134	27.2941		27.9111	28.4321	28.7454	28.0636	28.0714
162	29.3737	28.6158	29.1549	28.3159	29.0333	29.1887	28.7377	28.8207	28.7356	29.0723		27.5926	28.466	28.7309	29.0966	29.2897	28.9165	28.8764	28.7538	29.3363	28.5844		28.0963	27.9476	28.3425	28.0746	28.2528	28.0488	28.5792	28.6987	27.9236	28.3831		27.5629	28.4293	27.8914	28.7832	25.0439	28.0613	27.4061	27.9287	28.0489	27.6795		28.0904	28.8442	28.8537	27.9326	28.5268
163	29.0262	28.9473	28.3082	27.9863	28.4643	29.4282	28.3232	29.1002	28.6372	28.5642		27.9479	28.6752	28.542	28.5804	28.6707	29.0265	27.7716	28.5184	29.0802	28.768		27.9148	28.0878	28.835	28.4105	29.1195	27.0425	28.411	29.2415	27.8447	27.6267		27.9047	28.2644	27.9083	28.4407	25.154	28.2795	27.6605	28.1927	28.9497	27.3344		28.1368	28.9956	28.8437	27.9864	28.42
164	28.545	28.7251	28.6507	28.885	28.3937	29.4453	27.9875	29.41	28.8334	28.0865		27.9653	28.7018	28.7202	29.3078	27.9458	28.3947	28.1705	28.201	28.8191	28.6828		28.6514	28.2954	28.5016	27.5159	28.6467	27.2228	28.5953	29.562	28.0894	27.4531		28.1825	28.5845	28.3692	28.2044	25.7802	28.4824	27.6505	28.7253	29.0283	27.427		27.6721	28.3342	29.1551	27.9639	28.0256
165	28.7697	28.7253	28.4123	28.2648	28.3863	28.8287	28.9283	29.1012	28.3364	28.4564		28.302	28.7094	27.9173	28.6496	28.1501	29.3043	27.7854	29.3863	28.7225	29.1006		28.4203	29.1426	28.5421	28.1737	28.683	28.0994	28.7153	29.9779	27.8954	28.1052		27.7941	27.6785	28.0884	28.3777	24.593	28.2755	27.9063	28.6122	28.414	27.2124		27.51	28.8817	29.1557	28.2233	28.5814
166	29.3819	28.516	28.2936	28.6828	29.0883	28.425	27.824	29.0746	28.4223	28.4547		28.029	27.8573	28.8662	28.4056	28.0193	28.2145	27.8719	28.5691	29.4074	29.0131		27.8479	27.9955	27.9588	28.3104	28.3607	27.6743	28.4024	29.2983	28.0196	27.4866		27.9094	27.8003	27.9083	27.7381	24.3989	29.1759	28.3006	28.8995	27.6343	27.3635		28.0936	28.4016	29.1817	28.1166	28.6231
167	28.9408	28.6642	29.0777	29.0067	28.4225	28.9375	28.2485	29.1861	28.1841	27.8015		27.495	27.8433	29.1622	29.5151	27.6145	28.7494	28.8815	29.6014	29.1709	28.1515		28.6697	28.8257	28.547	28.5418	28.415	28.185	28.3325	29.2188	27.2775	27.6643		27.6176	28.2293	29.0516	27.7035	25.1793	29.0595	27.428	28.4296	28.4093	27.4756		27.761	28.1204	28.7405	28.4531	27.9679
168	28.3568	28.6058	28.7196	29.0431	28.7815	28.8039	28.5038	29.1304	28.3294	28.8852		27.6695	28.116	28.711	29.2556	27.9204	28.9278	28.218	28.3546	28.9466	29.6914		28.049	28.2663	29.0752	28.5435	28.6366	27.761	28.8125	28.776	28.1552	27.9293		27.1788	28.2522	28.4994	28.5511	25.5511	28.9531	27.3128	29.1013	28.6493	26.9286		27.7356	28.8084	28.9308	27.5551	28.6947
169	28.1072	27.9047	29.1126	28.7387	28.6787	28.2422	28.1773	28.9858	28.6791	28.274		27.5125	28.5271	28.6994	28.9367	28.3981	29.326	28.3969	28.553	28.6696	29.0176		28.0278	28.6302	28.57	28.7279	28.1984	28.4028	27.8681	28.6173	28.4743	27.7357		26.8599	28.1525	28.5593	28.2686	25.2798	28.6264	28.0529	29.0105	28.2281	27.5874		27.1219	28.7929	28.1357	27.956	28.074
170	29.1041	28.2084	28.9961	28.6564	28.9434	28.7437	28.4448	29.2626	28.831	28.0537		27.637	28.9769	29.0692	29.1743	27.8255	29.1453	28.1717	29.2345	28.6301	29.3572		28.0867	28.8451	28.3955	28.1735	28.8568	28.4023	28.1904	29.3849	28.5936	27.8307		27.2577	29.0282	27.9849	27.714	25.6029	29.3084	27.0134	28.5575	28.3515	27.9267		27.3201	29.0228	28.2711	27.8275	28.4967
171	30.0268	28.8826	28.9807	29.4364	28.3361	29.0401	28.4531	28.8115	28.1903	28.2816		27.9477	28.3907	28.441	28.7366	28.0483	29.404	28.9235	28.4749	29.1899	28.3787		28.3345	28.6325	28.458	28.4996	28.7875	27.4952	27.9998	28.9825	28.1045	27.5008		27.3926	27.774	28.6411	27.7955	25.3381	29.3558	27.6559	28.5313	27.6419	27.5236		27.845	28.8038	28.5068	28.065	28.6633
172	28.8393	28.607	28.9081	28.4842	27.666	28.0998	28.0154	28.881	28.4793	28.0282		28.395	28.6421	28.8053	28.3725	27.896	29.0436	28.3527	28.1582	28.7507	29.2785		28.5816	28.9562	28.6812	28.6157	28.4404	28.0303	27.7602	29.5033	27.5712	28.0145		27.2369	28.9759	28.5047	27.8341	25.4416	29.4795	27.4688	29.1578	28.6529	27.4428		27.53	28.0923	28.8725	27.7055	28.9735
173	29.2264	29.0984	28.7098	28.9431	28.984	29.187	28.1745	29.417	28.2902	27.8785		28.2113	27.902	28.7127	27.8384	28.2284	29.1039	28.8903	28.8308	29.2371	28.7838		28.6005	29.1713	27.6573	28.1795	29.036	28.5121	28.54	28.675	28.3124	27.1224		27.307	28.5515	28.4104	27.3967	25.7188	28.8967	27.4224	28.8175	27.5064	27.62		27.2747	29.1224	29.0336	27.8437	28.8141
174	29.5324	28.9093	28.7279	28.5279	29.1201	28.6504	28.2704	28.4609	28.6433	27.5302		27.9531	27.4549	29.2725	28.6205	29.1595	29.1976	28.0081	29.0239	28.8603	28.8527		29.0371	29.2844	28.2412	27.9052	27.502	28.325	28.4241	29.0236	28.0135	27.5736		27.0847	28.4973	27.9066	27.9755	25.4336	28.4403	27.4658	29.736	28.7564	27.411		26.7953	28.374	28.5109	27.8131	28.7968
175	28.6334	28.2349	28.8906	29.1681	28.6255	28.385	27.8412	28.3711	27.9395	28.4202		28.4049	27.9377	28.7902	28.9704	28.7787	28.8136	28.8584	28.515	28.1058	28.2832		27.9491	28.794	28.6084	27.6044	29.0542	28.2433	28.1974	28.2704	28.6123	28.3323		27.7849	28.6898	28.3435	27.8494	25.7673	28.2056	27.6771	28.5344	28.6783	27.0698		27.4848	28.7856	28.4767	28.1237	28.2017
176	28.8636	28.0396	28.8356	28.7636	28.6777	29.4255	28.018	28.687	28.889	28.7815		27.635	28.2802	29.0212	27.9182	28.3775	28.6417	29.4293	28.5868	28.1826	29.0046		27.501	29.0093	28.7006	28.848	28.5769	28.0711	28.6108	29.2263	28.0189	27.6176		27.3716	28.5816	28.3899	27.6427	25.2117	28.1741	27.1683	28.7902	28.3959	27.6802		27.5576	28.9328	28.2513	28.0725	27.5444
177	29.1159	28.2808	28.6559	28.5363	28.658	29.2454	27.6782	28.7283	28.7975	28.6831		28.2141	28.2826	28.8658	28.6668	28.2178	28.8644	28.4544	28.4456	28.7085	28.293		26.9122	29.4359	28.3551	29.0582	28.8055	28.127	28.3676	29.6319	27.978	27.8931		27.8725	28.3677	28.4982	27.6851	25.3237	28.2327	26.6575	28.773	28.4725	27.6875		27.638	28.7006	28.3911	27.8618	27.8457
178	29.1959	28.9875	28.5133	28.7449	29.232	28.8986	28.0625	29.0244	28.9804	29.2386		27.3437	28.4618	28.5064	28.9466	28.5578	28.9989	28.1654	28.1793	28.6043	28.3183		27.8855	29.886	28.9782	28.9125	28.7891	27.8755	28.8386	28.6711	27.7717	27.4855		26.888	28.5453	28.0536	28.3781	25.2191	28.7423	26.4661	28.8554	28.3997	27.9917		27.1284	29.0481	27.8871	27.4985	28.6162
179	29.534	27.9693	27.8176	28.2564	28.7479	28.4714	27.6349	29.1352	28.6302	28.5317		28.4008	28.3774	28.9169	28.233	28.0284	28.9605	28.1908	28.6936	28.3573	27.8729		27.6918	28.5734	28.4454	29.1902	28.847	27.7246	28.2602	28.8529	28.1308	27.4885		27.7211	28.6203	28.1807	27.8615	25.1214	28.8889	27.4647	28.298	28.0978	28.1061		27.4038	28.8169	28.5415	28.5148	27.579
180	28.8983	28.7341	28.7435	29.0074	28.9869	28.4984	27.789	28.9381	28.676	28.1082		27.8558	28.2137	28.746	28.4273	28.6523	29.113	28.1701	29.1819	28.137	28.5734		27.665	28.2729	28.2862	28.5941	28.743	27.708	28.5151	28.3769	27.6458	27.9691		27.5507	28.9977	27.7483	28.1129	25.142	28.528	26.9074	28.6542	28.4351	27.4795		28	28.3381	28.2766	28.6007	28.2102
181	28.5746	29.0504	28.4986	28.6929	28.7249	29.5422	28.2279	29.4134	28.9397	28.1863		28.2521	28.8201	29.1705	28.7128	28.3662	28.6205	28.6	28.6975	28.785	27.8773		27.4411	28.2305	28.5971	28.607	28.7238	28.0827	28.8478	29.5116	27.5598	27.9988		27.4108	28.298	27.8037	27.8387	24.9143	28.2042	27.0275	27.6474	28.6875	27.9511		27.5934	27.6483	28.7772	28.1843	27.8259
182	28.3059	28.5105	28.7374	28.7418	29.3078	28.7365	28.0186	28.8415	28.5236	28.2543		28.2277	28.7606	28.1596	29.0194	28.9881	28.4929	28.4071	28.6057	28.4728	27.8346		27.4722	28.5976	28.32	29.4131	27.8625	28.3611	27.4013	28.4899	28.8777	28.0384		27.4533	27.9818	27.53	28.4157	25.2362	27.8824	27.3524	29.0991	28.1303	27.8723		27.3593	29.0984	28.6018	28.705	27.6594
183	29.466	28.5138	28.5304	28.6195	29.0488	28.9283	28.54	28.8395	28.1729	28.8299		27.9701	28.6057	28.5373	28.74	28.3135	29.3226	28.8454	29.6201	28.9271	28.9069		28.1164	28.8558	28.4628	28.3822	28.1429	27.7211	29.3057	28.3258	27.6936	28.2103		27.7113	28.2554	28.0876	27.997	25.0468	28.1707	27.3045	28.8155	29.0377	27.9544		28.0231	28.6612	27.8446	28.587	27.8725
184	29.6347	27.9679	28.8443	28.4297	28.9648	28.8403	28.1348	29.4793	27.8979	28.1616		28.133	28.6038	28.6158	29.0604	28.3357	28.7114	28.5211	28.7265	29.3214	28.4234		27.2693	28.5022	27.986	29.0162	28.6465	28.3132	28.6385	28.0726	28.1885	28.6599		27.5302	28.0208	28.0303	27.6291	24.979	28.9447	27.1776	28.5649	28.3512	28.4097		27.7365	28.5542	28.964	28.4853	28.2723
185	29.1999	28.2249	28.2586	28.1911	29.9776	29.913	28.6407	28.3284	28.1788	28.1851		28.4287	28.483	28.153	28.671	28.5805	28.4482	28.7224	28.9377	28.6295	28.9428		27.7147	28.2188	29.2416	28.9887	26.7136	27.8294	28.4612	28.2952	28.072	28.3094		28.5413	28.3913	28.1345	27.3547	25.3389	28.6393	26.6733	29.1241	28.1892	27.7434		27.774	28.4444	28.6717	27.7313	28.2521
186	28.573	28.3052	28.2214	28.6831	29.8834	28.9548	28.2914	28.8097	28.3948	28.7894		28.2688	27.9565	28.7282	28.6624	28.8383	28.6402	28.0011	28.6597	28.9383	28.4009		27.5605	28.0886	28.7565	28.2044	27.51	28.4741	28.7009	29.0719	28.349	27.4556		28.0622	27.7263	28.0502	28.6492	25.1457	27.7443	26.9168	28.1155	28.0646	28.4388		28.3664	28.5494	29.2551	28.754	28.1471
187	28.6064	28.2068	28.5349	28.7841	29.3583	28.8385	28.6407	28.677	28.5541	28.2254		28.3796	28.6713	28.6945	28.5794	27.7702	29.1989	28.8454	29.1528	28.655	28.8773		27.1977	28.6536	28.9127	29.3113	27.8529	28.349	28.798	29.0972	28.6687	27.8555		28.8129	28.2373	28.3812	28.3786	25.0981	28.0905	27.5416	29.2117	27.9626	28.7785		26.9831	28.7472	28.0578	28.016	27.4051
188	29.0822	28.8497	28.3552	28.6561	29.2525	29.4959	28.5298	28.8332	28.6811	28.8206		28.2813	28.3048	28.4588	29.3449	28.4026	28.6871	27.5608	28.7245	28.5279	28.3592		27.0204	28.7685	28.5446	28.2354	27.8617	27.821	28.6943	28.6925	27.4242	27.6571		28.3766	27.9157	28.3279	27.8162	25.1116	28.6285	28.3494	29.098	27.8475	28.4864		28.0922	28.8949	28.9632	28.0122	28.055
189	27.6719	29.5315	28.4902	28.229	28.4197	30.1837	28.8076	27.8048	28.3652	28.1511		28.3503	28.4598	28.9841	28.2184	28.5226	28.2366	27.9535	28.6017	28.5117	28.5929		27.3174	28.035	28.1154	28.9501	27.7854	28.6757	28.66	29.2654	28.4076	27.9982		28.3133	28.3253	28.3134	28.2066	24.9115	28.5516	27.1155	29.2203	28.1034	29.0687		27.4802	28.8484	28.8646	28.4542	27.9888
190	28.0765	27.8162	29.3317	28.2541	28.7197	29.6126	28.2249	28.7713	29.1792	28.9635		27.4082	28.9957	28.5767	28.4617	28.2886	29.2769	28.0401	28.6348	28.8666	27.7429		27.181	28.9473	27.9877	28.3274	28.8252	29.0165	27.8105	29.0117	28.3499	27.3328		28.2966	29.0481	27.9722	27.7936	24.8598	27.5301	26.8901	30.0346	27.4654	28.6402		27.1164	28.5798	28.0115	28.4841	28.3616
191	28.852	27.7278	28.386	28.6014	29.2732	29.4289	27.8233	27.8555	29.4636	29.0568		28.0268	28.8565	29.3345	28.4446	28.2316	28.5975	28.4157	28.7433	29.1447	28.8645		26.7349	28.6667	28.6363	28.8514	27.8539	28.7402	28.1063	29.3467	29.1444	28.4967		28.0489	28.8921	27.8575	27.4735	24.8171	28.1044	27.4044	29.5342	27.93	28.9461		27.5028	28.922	29.0595	27.1686	27.9058
192	28.145	28.4778	28.217	28.2378	28.5761	29.8728	27.7791	29.6251	28.9693	29.1622		28.2425	28.5115	27.8897	28.2732	28.7514	28.568	27.8593	28.8986	29.2252	28.4196		26.915	27.9683	28.2243	28.3522	28.0494	29.2016	28.3708	28.7677	28.0939	28.9189		28.3743	29.1753	28.2019	27.999	25.5567	27.9969	28.1913	29.0025	28.6942	28.3083		27.9465	28.8787	28.5389	27.9497	27.7386
193	28.457	28.6072	29.4424	28.5586	28.6607	29.6248	28.188	28.5146	29.145	28.3581		28.5371	27.9576	28.6956	28.1391	29.0831	28.7308	28.023	28.8328	28.9995	28.3386		26.3509	28.4015	28.2969	28.8922	27.7418	28.1024	27.6633	28.4856	28.1351	28.3607		27.8029	28.2576	27.5727	28.7784	25.463	28.6223	27.8466	28.977	28.3342	29.1289		27.1998	28.9682	28.8585	28.3204	28.1162
194	28.8102	28.3646	28.6386	27.4552	28.9969	28.9949	28.3344	29.0089	28.6117	28.4602		27.9425	28.5759	28.1387	28.6617	28.5096	28.5583	28.2768	28.5688	29.1664	28.775		27.3606	28.5624	28.8419	28.2815	28.5543	28.1019	27.3879	29.3028	28.1398	28.1489		28.6424	28.7538	27.8173	27.299	25.2784	28.9581	27.4415	28.6839	28.5256	29.1867		27.8999	28.4394	28.7468	28.3069	27.6206
195	28.788	28.2039	28.777	27.9473	28.5764	29.6055	27.6144	29.1762	29.2658	27.9544		28.3498	28.2608	28.1789	28.4303	28.5794	29.0682	28.2467	28.5937	29.5828	28.14		27.5548	28.2216	28.602	28.759	28.1355	27.9946	26.4755	29.1613	28.7461	27.5597		28.2224	28.757	28.0869	27.7605	25.4128	28.8523	28.5802	28.248	27.6454	28.2926		27.6923	28.28	28.5644	28.3713	27.6054
196	28.4584	28.1986	28.751	28.493	28.5319	29.3425	27.9647	29.1592	28.7734	27.9174		27.7595	28.7343	28.5542	28.9015	28.5841	29.028	28.9272	29.3376	28.6833	28.1493		26.7331	28.5574	28.4233	28.6119	28.11	28.5347	26.9038	29.1314	28.4951	27.6012		28.689	28.9455	28.3827	27.7234	25.3541	28.987	27.958	29.3461	28.4205	28.9067		27.607	29.3302	28.0605	28.6724	28.7059
197	28.5681	27.8334	28.7773	27.9388	28.6884	29.2246	28.2458	28.6412	28.8523	28.1646		28.158	28.9733	28.5309	29.5684	28.9482	28.9822	28.4689	28.7766	28.9762	28.2699		27.2925	28.1296	27.6786	28.9298	28.4317	27.6875	27.4465	29.2837	27.7693	28.2179		28.2984	28.3425	28.2082	28.0011	25.1168	29.2105	28.1207	28.5089	28.7109	28.6212		27.985	28.8013	27.9686	28.4046	27.8433
198	28.7151	28.3258	28.4778	28.3877	29.2523	29.0722	28.0837	29.0599	28.9358	28.2891		28.6001	28.5385	29.226	28.563	28.3797	28.7206	27.848	29.234	29.0217	28.4925		27.2901	28.4089	28.2663	28.998	27.7237	28.4915	27.0472	29.0135	28.3607	28.1244		27.8426	28.4376	27.6912	28.2954	25.0309	29.379	27.9732	28.7012	28.6671	28.1974		27.4059	28.8766	28.7675	28.3059	27.8601
199	28.5062	28.4798	28.5132	28.591	28.8975	28.7662	28.0767	28.8721	28.4036	27.798		28.3223	28.0687	28.8265	28.1236	28.4186	28.3424	28.2889	29.1053	29.1097	28.4125		27.6552	28.3626	28.1474	28.7003	28.3484	28.0018	27.4773	29.1363	28.8159	28.1299		28.447	29.1788	27.957	28.2062	25.073	28.8273	27.8017	28.7547	28.0477	28.8568		27.5758	28.9806	28.9736	27.9998	28.1781
200	29.1246	28.0444	27.8567	28.5282	28.9028	29.083	28.1025	28.4251	28.726	28.1676		28.0871	28.3851	29.2824	28.1735	29.1096	28.2547	27.9802	28.43	29.1817	28.4205		26.9589	28.5354	29.0792	28.5537	28.4021	28.3105	27.18	28.3068	27.9525	28.2095		27.8601	28.5199	28.1185	28.3915	24.8121	28.9651	27.3594	28.8179	28.7811	27.4996		27.3153	28.4569	29.2687	28.7256	28.7413
201	28.6504	27.9209	28.6315	27.7675	28.3597	29.2249	28.0522	28.8232	28.3608	28.452		27.6675	28.73	28.2955	28.4281	28.2868	28.4957	27.7993	28.6436	29.6698	28.526		28.0687	27.857	28.7029	28.3462	28.0052	28.3427	28.3712	28.7312	28.3894	27.9971		28.0633	28.4641	28.2316	28.462	24.8022	28.6983	27.9023	29.7598	26.9644	28.1416		28.5176	28.7419	28.9859	27.7462	27.8214
202	28.1958	28.6689	28.1062	28.5548	29.2365	29.1798	27.6413	28.9698	28.5581	28.5356		28.2767	28.4414	28.5061	28.649	29.2384	28.5729	27.8257	28.5153	28.7503	28.1315		27.264	28.6525	28.4826	28.7857	26.9934	28.2719	27.9615	28.5109	28.1163	28.2084		28.1598	28.6276	28.1526	27.6813	25.4751	28.9701	27.4338	29.0403	28.6862	27.7996		28.2423	28.8319	28.9776	28.3652	28.3013
203	28.3751	28.2619	28.3466	28.5553	29.0116	29.3195	27.4718	28.1378	28.4636	28.3756		28.3006	27.842	27.971	28.1878	28.7316	28.4932	28.0776	28.4348	28.9828	28.5703		26.6966	29.4532	27.8041	28.6476	27.6187	27.9887	27.5356	28.1563	28.2955	28.7986		27.8716	28.7808	27.8434	27.6503	25.2613	28.1135	27.1446	29.2632	28.255	27.792		27.7623	29.5417	28.8341	28.5306	28.0462
204	28.699	28.1704	28.2856	28.1165	28.4126	30.0449	27.3773	28.2773	29.0268	28.2529		28.2588	28.6157	28.8545	28.0698	29.125	27.9194	28.3261	29.3755	29.3764	28.0756		26.9881	29.3554	28.4235	28.958	28.1871	28.6386	27.108	28.6979	28.5241	28.7857		28.3505	27.6707	27.3936	27.6607	24.8485	28.4562	27.605	29.1991	27.8572	26.9759		28.6402	28.9303	29.0023	28.6262	27.6716
205	28.3005	28.3079	27.9769	28.1736	28.8731	29.4379	28.3479	28.0123	29.1003	28.0598		28.4416	28.5901	28.5993	29.3627	28.6932	27.9503	28.02	28.5241	28.6879	28.1262		27.4942	28.3268	28.8407	28.5601	28.2658	28.638	27.716	28.854	28.529	28.5234		28.823	28.5365	28.3225	28.1009	25.4188	29.2696	27.7496	28.8576	28.6778	27.3034		28.3328	29.2384	29.4801	28.6294	27.7822
206	28.5474	28.4771	28.8332	28.0483	29.1124	30.3456	28.0536	28.6939	29.1894	27.6848		27.7071	28.1776	28.4472	28.5511	28.4193	27.853	27.7159	29.3198	29.6907	28.0505		27.4317	29.2806	28.4802	28.29	27.925	28.0526	27.9864	28.5633	28.1142	28.1874		28.0378	28.1633	27.6936	28.2463	25.0058	28.0004	26.8443	29.2735	27.6679	27.6191		27.9437	28.7973	29.0419	28.1571	28.5044
207	28.6992	28.3351	28.4655	28.3388	28.6833	29.0656	27.8682	27.7188	29.2607	28.2738		28.14	29.2485	28.6	29.3222	28.6417	28.3393	27.9421	28.8683	28.8822	28.1942		27.2227	27.3377	28.4899	27.9331	28.0046	28.7226	28.2241	28.7906	28.7407	28.5117		28.1989	27.9761	28.4684	28.38	25.0265	28.7344	28.1832	28.8133	27.7309	27.8386		28.5014	29.0333	28.5337	29.0008	28.7264
208	28.6442	28.533	28.3434	28.1459	29.2787	29.4603	28.0369	29.0788	28.996	28.3252		27.2556	28.6441	28.8941	28.9963	28.67	29.0142	27.4716	28.7764	29.2231	28.229		27.2747	28.7898	28.4099	28.7132	27.8888	28.6882	27.8619	28.9683	28.8039	29.0781		27.4726	28.2336	27.9659	27.5959	24.7789	28.8699	28.965	29.0609	28.2919	27.6795		27.544	28.6316	28.9576	28.8293	28.4967
209	28.9851	28.8278	28.8395	27.5914	28.6373	28.9105	27.7399	28.7839	28.5949	28.4741		28.4548	28.2855	28.9334	28.3225	28.5532	28.7633	28.0069	28.2429	29.2626	28.9671		27.2626	28.2941	28.1413	28.5992	28.0206	28.0971	28.3517	29.2947	28.7814	28.2309		27.9502	29.1795	27.3853	27.7261	24.4621	29.2287	28.344	29.0583	28.2606	27.6503		28.2198	27.9276	28.6205	28.3146	28.8529
210	29.0878	28.6106	28.5417	28.6402	29.1641	28.9415	27.7285	28.4034	28.725	28.3829		28.6875	28.2026	29.4096	28.4783	28.7922	28.7249	28.4997	29.0418	28.6841	28.4582		27.4294	28.1704	28.3632	29.1534	28.5641	28.7491	27.82	29.4306	28.1668	28.3644		27.6291	28.6401	27.9963	27.875	25.2993	28.7988	28.3585	29.102	28.5024	27.4889		28.8646	28.297	28.8547	28.7175	28.2412
211	28.6102	28.7509	28.4527	29.1208	28.8861	28.9897	28.4195	29.2374	29.0987	28.8338		28.5695	28.4563	28.5678	28.6067	29.2738	28.0298	27.9586	28.6018	29.0076	28.0461		27.8094	27.858	28.3011	29.3083	28.787	28.4526	27.3997	29.0509	28.111	28.8506		27.4996	28.6225	27.6921	28.5564	24.5546	29.0612	28.6733	28.8932	29.2427	27.3806		28.5646	28.4724	27.9682	28.5621	28.5472
212	28.5169	27.6671	28.3491	28.1478	29.2683	28.7341	28.2241	28.8003	28.8957	28.5442		28.2436	28.4093	28.9939	28.4162	29.0158	28.5554	27.8891	28.8563	29.3637	28.1019		27.183	27.8621	28.9061	28.3501	28.2391	28.0996	27.7856	28.9982	28.4084	28.3845		27.6947	28.0995	27.3907	27.8136	25.0529	28.7346	28.3513	28.8567	27.8587	27.4448		28.0647	28.3927	28.1288	28.5666	27.8423
213	28.9194	27.824	28.4421	28.0388	29.3018	28.7892	28.4059	27.9801	28.8709	28.7168		28.5155	27.7787	28.8133	28.0292	28.3722	28.039	28.2913	28.8486	28.5027	28.4175		27.3583	27.7534	28.2652	28.7009	28.1441	28.0912	28.1862	28.9611	28.6514	27.9386		27.5984	28.3076	27.8402	28.6672	24.6147	28.208	28.5274	28.8925	28.5251	27.7245		28.2335	28.646	28.1781	28.4882	29.1361
214	28.4491	27.7014	28.8398	28.1267	28.6025	29.0914	28.5326	28.5248	29.0908	28.1582		28.5999	27.473	29.0523	28.356	28.2312	28.3259	28.4815	29.0831	29.1519	28.8577		27.0659	28.2748	28.6806	28.8221	28.5343	28.6469	27.517	29.3696	29.0797	27.9769		27.6029	28.1294	27.2464	28.4033	24.7268	28.2266	28.8473	28.6736	28.6118	26.7409		28.2412	29.0562	28.7048	28.2655	28.1439
215	29.3748	28.476	27.9182	28.98	28.8478	29.4909	28.3657	28.3455	28.4892	28.2295		28.3794	27.9873	28.7067	28.6718	29.1928	28.7528	28.8142	28.8426	28.3238	28.1201		26.6793	28.2714	28.3569	28.3429	27.7015	28.6519	27.5797	29.2587	28.403	28.7579		27.7754	28.638	27.4011	28.1367	25.4892	28.5451	28.5752	28.8066	28.2818	26.9673		28.2337	28.3476	28.8254	28.6158	27.7827
216	29.279	27.7042	28.2722	28.2051	29.0834	29.0833	28.0627	28.9457	29.3063	28.6749		28.8124	28.1483	28.471	28.1697	28.7106	28.8604	28.8281	28.987	28.2778	29.013		27.5616	28.2789	28.3369	28.8032	27.5166	29.2034	27.4379	29.7673	28.5618	28.5687		27.209	28.3696	27.3018	27.9567	25.3092	28.6929	28.9068	29.1965	28.1685	27.3419		28.5075	28.3548	28.7467	28.4885	28.3492
217	28.8511	28.3817	27.825	28.5386	29.1549	29.2502	28.433	29.457	28.5569	29.226		27.8162	28.1678	28.3483	28.1656	28.2224	28.9936	28.1079	29.3849	29.2519	27.7683		27.4347	28.0923	27.7588	28.7781	27.9932	28.6121	27.3409	29.5426	28.6044	27.5023		27.4579	28.4773	27.7239	27.7814	25.2803	28.3086	28.3812	28.9318	28.2435	27.2411		28.3749	28.0103	28.5797	28.2882	26.9745
218	28.1408	28.0014	28.4403	27.9607	29.676	29.0922	28.0182	29.2602	29.6161	28.462		28.9917	29.1873	28.8851	28.3207	28.2535	28.5358	27.9043	28.6095	29.0057	27.9736		26.953	27.8422	28.3788	28.3919	27.9589	28.5253	27.5436	29.1927	28.8331	28.3308		26.5043	27.6444	27.3089	28.5443	25.1493	28.0084	28.0286	28.5102	27.9911	27.3261		28.5734	28.3987	27.7484	28.4514	28.375
219	28.6706	28.6273	28.1733	28.1708	29.0159	29.216	28.2943	28.7177	28.793	28.5513		28.3904	28.4021	28.2574	28.5317	28.6649	28.8321	28.757	28.7687	29.4007	28.4848		26.854	27.6218	28.5432	29.0912	28.0079	27.9058	27.8155	29.2444	28.5404	28.8321		27.1033	28.0169	27.2844	27.9349	25.0201	27.8878	28.4	28.7978	28.0932	27.3829		28.0125	28.5198	28.2052	28.2209	28.2501
220	28.6422	28.0974	28.3304	28.0354	29.4188	29.287	28.281	28.8487	29.0865	28.6443		28.3153	28.8593	29.019	28.8049	28.4683	29.0202	28.1431	28.9585	29.2093	28.1167		26.3514	27.65	27.7213	28.8515	27.4196	27.8884	27.6129	28.8835	28.4736	28.9275		28.1006	28.2155	28.3934	28.7275	25.4188	28.7843	27.8355	28.8689	28.095	26.9553		28.272	27.9616	28.7343	28.2306	27.6715
221	28.2136	28.282	27.5661	28.3926	29.0287	29.2414	28.7579	28.7728	28.5901	28.5533		28.245	27.9268	28.7989	28.8288	29.2703	28.8317	28.2162	28.994	29.213	28.4501		27.1199	27.4379	27.7564	28.4753	27.9741	28.0653	28.279	29.2456	28.6134	28.6696		27.8386	27.8165	28.2255	28.3154	25.7302	27.6906	28.265	28.787	29.1648	27.1907		28.5183	28.3203	28.2474	28.3767	28.0297
222	28.4479	27.8392	28.4016	27.5113	29.3949	28.1178	28.0419	29.0164	28.9841	28.511		28.5493	28.5191	29.1398	29.0476	28.6925	28.5578	28.1694	28.5958	29.4032	28.296		27.074	27.8172	27.6033	28.1234	28.1251	28.8595	28.254	29.6798	28.8784	28.5996		27.9507	27.9833	27.9729	28.1645	25.5136	28.3777	27.6928	28.9189	28.5054	27.2742		27.7814	28.7592	28.6241	28.5977	27.9249
223	29.1658	27.9976	28.5165	28.232	28.8838	27.7289	28.1614	29.4458	28.3474	28.068		28.2422	28.5078	28.8945	28.3288	28.2557	28.7018	27.767	28.9134	29.3475	28.2807		27.0131	28.0561	28.0793	28.9897	28.0239	28.0483	28.9318	29.6668	28.684	28.4168		27.4682	28.287	28.3789	28.5751	25.4815	28.2811	27.6868	28.8872	28.7088	26.6732		28.0558	28.8426	28.8743	28.9733	27.438
224	28.845	28.067	28.2912	28.8246	28.8224	28.0771	28.2531	28.8528	29.1066	27.6919		28.2115	28.5552	28.689	28.8505	28.1207	28.5649	28.1113	28.2746	28.843	28.3727		26.7945	27.6276	28.1275	28.836	28.3159	28.1406	28.3271	29.4794	28.8648	28.0454		27.9523	28.6858	27.7977	28.0518	25.3337	28.8204	28.1797	28.8966	28.9751	27.6277		27.376	29.1337	28.7574	28.7237	27.2566
225	29.1663	28.4528	28.3708	28.1462	28.7429	28.5998	28.2471	29.2258	29.3614	28.6481		28.7085	28.7689	28.9789	28.8441	28.2346	28.9569	28.4203	29.0097	28.9797	28.1387		27.1023	28.2892	27.8059	28.7683	28.0198	28.1883	27.4149	29.3938	27.8308	28.3875		27.5293	29.2117	27.6117	27.3836	24.4666	28.4109	27.6884	29.1956	28.7705	27.3312		26.8692	28.4489	28.262	28.0623	28.47
226	28.7466	28.597	27.9581	28.578	29.0957	28.6003	28.02	28.6028	28.6349	28.1226		28.037	28.2212	28.5575	29.3897	29.131	28.6313	27.6628	28.3253	29.3075	28.3761		27.1102	27.4959	28.2676	28.8792	27.8767	28.6582	27.1019	29.6056	27.9786	28.3716		27.8609	28.577	27.9133	27.5587	25.1372	28.1628	27.4756	29.3511	28.2206	27.3194		27.6644	28.3629	28.7842	28.0394	28.5588
227	28.2253	28.4997	28.355	29.0842	28.7144	28.6094	28.1318	28.5861	28.8377	28.5639		27.9846	28.9084	28.9873	28.6075	28.955	28.2986	27.7403	28.3992	29.0484	28.5168		27.1848	28.1861	28.4741	28.4016	28.3724	28.8005	27.165	29.7405	27.9073	29.2227		28.5748	29.0424	27.5414	27.7917	25.1618	28.2887	27.8026	29.0514	28.269	27.4246		28.0725	28.2877	28.7453	29.1507	27.5927
228	29.3691	28.5001	27.9887	28.285	29.1934	28.5375	28.2395	28.7593	28.7585	28.2957		28.2916	28.4989	28.7302	28.536	28.7441	28.9865	28.0875	28.5683	29.4933	28.2813		27.2966	27.7588	28.0172	28.2679	28.1714	28.567	27.2056	28.4441	28.0157	28.5261		28.7739	29.5158	27.6006	28.1819	25.7034	28.4575	28.2866	29.0388	27.9468	27.6341		28.0287	29.3092	28.8334	28.3271	28.3033
229	29.2173	28.6773	28.374	28.1996	28.4643	28.3736	27.9509	28.6568	28.4144	28.3428		27.5264	28.7884	28.8872	28.2957	28.6625	28.9793	27.9845	28.5894	29.0356	28.1126		27.5219	28.1462	28.1755	29.0871	28.401	28.5533	27.6855	29.0326	28.339	28.6917		28.2298	28.8205	27.5191	27.7663	24.9649	27.808	27.8211	28.6965	28.0991	27.3611		27.5265	28.3113	28.6463	28.7082	27.8033
230	28.773	28.1308	28.0437	28.5235	28.9726	28.2619	27.8584	29.0989	28.5013	28.0995		28.2236	28.3792	28.6636	28.7041	28.9268	28.492	28.2428	28.5975	29.5856	28.5944		26.5119	27.8934	28.0174	28.4745	27.8487	28.3436	27.6289	28.8484	27.7002	28.2052		28.256	29.3998	27.8577	28.0039	25.3874	29.0071	27.7456	29.1367	28.3971	27.7814		27.561	29.0376	29.0796	28.3879	27.7581
231	28.8881	28.2508	28.8082	27.4538	29.1594	28.8728	27.9963	28.7975	28.7345	28.3716		28.075	28.7444	28.9243	28.4496	29.3726	28.748	28.3897	28.8473	29.4123	28.1805		27.2565	27.681	28.198	28.5356	28.1103	28.2232	27.5734	28.8672	28.3485	28.7744		27.9086	28.553	27.7127	28.2397	25.4117	28.1828	27.4873	29.5649	28.7126	28.1026		27.3143	28.8398	29.0652	28.6783	27.1108
232	28.8245	28.708	28.7477	28.3289	28.827	28.4133	27.4612	29.0585	28.5219	28.007		28.6408	28.0799	28.6435	28.7365	29.1439	28.8032	27.9124	28.4343	29.1264	28.4755		27.0759	28.1209	28.2911	28.1723	28.009	28.6848	27.172	29.3135	28.227	28.4552		28.1409	29.2024	27.8385	27.6733	24.9454	28.9945	27.9072	28.8945	28.4229	27.6722		27.5067	28.466	28.9056	28.2207	27.7084
233	28.8713	28.8865	27.738	28.7174	29.237	28.7337	27.7467	29.1656	28.5707	28.4496		27.785	28.0589	28.3083	28.8607	29.4907	28.8354	28.4278	28.6497	28.5519	28.4984		27.2804	27.5402	27.2572	29.067	28.0738	28.6965	27.7853	29.206	28.3366	28.2486		27.3776	28.8654	27.7669	27.7154	24.9982	28.2129	27.5288	28.8511	28.3862	27.7203		28.1139	28.3356	28.4151	28.24	27.86
234	28.6455	27.8259	28.4793	28.3513	29.0554	29.2087	27.5797	28.9985	28.1427	27.7867		28.4686	28.1348	28.214	28.6458	29.1532	28.0196	28.33	28.6298	28.7801	28.5536		27.9034	27.9594	28.1597	28.4326	27.7728	29.1211	27.7101	28.7345	28.3779	28.6475		28.5065	28.6507	27.5723	27.8911	25.0896	28.6502	27.2909	28.5696	28.4419	27.5394		27.6954	28.7606	28.8662	27.6315	27.204
235	28.4098	28.2975	28.3207	28.6949	28.7834	29.1409	28.2871	29.3222	28.2223	28.3164		27.9804	28.3379	28.551	28.6445	29.0723	29.1068	28.0335	28.1107	29.1506	28.3661		27.428	28.5622	28.141	28.1969	28.1029	28.5486	27.9885	28.2492	28.3956	28.5672		28.5396	28.7198	27.813	27.9248	24.528	28.9061	26.9537	29.2888	28.0656	27.6646		27.8156	29.1911	28.7427	28.0834	27.2121
236	28.4814	28.6091	27.7192	28.514	29.2317	29.2635	28.2775	28.9219	28.6464	28.3738		28.7207	28.4027	28.5867	28.7217	28.719	28.855	27.9114	28.7739	29.0434	28.0688		27.4176	28.5478	27.2826	28.9496	28.1719	28.5592	28.1985	28.5874	28.2265	28.283		28.2206	28.6124	27.4297	27.7518	25.252	28.1511	26.8681	29.0309	29.1684	27.5289		27.7898	28.6495	28.2959	28.442	27.507
237	29.0148	28.595	27.4972	28.8118	29.0529	29.3148	28.2115	29.1614	28.5127	28.2815		28.0728	28.1896	28.4035	29.4173	28.4711	28.8376	28.0299	28.0155	28.5109	28.0549		27.4495	28.4325	28.1766	28.3846	27.0806	28.7448	27.753	28.4447	28.2937	28.1897		27.7886	29.0568	27.6692	28.0292	25.0555	29.2375	26.5033	28.3523	28.1101	28.0945		27.6083	27.9501	28.0076	28.4443	26.8963
238	28.3252	27.8771	27.396	28.7219	29.2039	28.9705	27.3345	28.8394	28.5506	28.2251		28.4109	28.1481	28.3724	28.3893	28.7735	28.9758	28.1986	28.8475	28.7747	28.2285		27.4128	28.4977	28.7621	28.8064	28.3191	27.6753	27.4772	28.7507	28.0785	27.164		27.8614	28.7345	27.8258	27.8288	25.1191	28.5806	26.4453	29.4676	27.6884	27.2859		27.9679	29.2049	28.4925	28.0977	27.3126
239	28.929	27.9738	28.1266	28.751	28.6904	28.9475	27.7755	29.2756	28.7541	28.0454		27.8749	28.7284	28.7928	28.4604	28.6764	28.7793	28.3079	28.2005	28.8538	28.3348		27.2157	28.1869	27.7073	28.3554	28.0607	27.9882	27.885	28.272	28.5044	28.1864		28.4987	29.0909	27.5169	27.7185	24.9466	28.4785	27.5595	28.6016	28.0944	27.5222		27.3688	28.4026	28.9796	28.2156	27.6843
240	28.789	28.0353	27.5155	28.9923	28.774	28.4505	27.6065	29.0504	29.0766	27.9308		28.5382	28.6994	28.7376	28.6867	29.0349	29.0402	28.2464	28.1184	29.152	27.6244		27.498	27.922	28.0648	28.7348	27.191	28.45	27.5763	28.6126	28.7924	27.5598		27.8088	29.2541	28.1128	27.7244	25.203	28.134	27.7241	29.1337	28.8289	26.6089		27.3109	28.5428	28.1905	28.3649	28.3657
241	28.8559	28.4938	27.8196	29.0624	29.06	29.126	27.2767	29.3861	28.465	28.1144		28.4248	28.7786	28.8183	29.1214	29.1244	28.8277	28.6875	28.4754	29.0828	28.3338		28.4792	27.7294	27.9541	28.7441	27.9623	27.8238	27.1617	28.5614	28.4258	27.558		27.4538	29.9076	27.9403	28.7844	24.8612	28.6096	27.5933	28.6603	28.3214	27.3646		27.4234	27.6854	28.6544	28.6529	27.3016
242	28.982	28.3781	28.4458	28.5416	28.6783	29.2758	27.6857	29.0754	28.7576	27.9808		27.7378	28.5669	29.0058	28.3112	28.8184	28.667	28.5567	28.8381	29.1104	28.0965		27.9124	28.2008	27.8725	28.1799	28.6523	28.9337	27.4918	28.3439	28.6641	27.3369		27.3156	28.9278	27.4337	27.9892	24.7955	28.2056	27.0378	28.9459	28.0104	27.6093		27.8882	28.1968	28.7495	28.0689	27.1353
243	28.3554	28.1938	28.0804	28.4621	28.7859	29.3973	27.6377	29.2684	28.5471	28.3693		28.1448	28.1162	29.1147	28.5932	29.2903	29.3816	28.8959	28.286	29.0925	28.7878		28.1165	28.0253	28.099	27.9936	27.5579	27.8407	27.1901	28.2057	28.1654	28.1517		28.2691	29.1961	27.6086	27.6787	25.2655	28.9211	27.2078	29.3629	27.7444	27.7457		27.7942	27.7097	28.9503	29.0008	26.8674
244	28.8428	27.7656	28.6121	28.7436	29.2004	29.9422	28.2136	28.7101	29.1407	28.4857		27.8198	28.8431	28.559	28.2578	29.015	28.9945	28.1576	28.6393	28.7431	28.476		28.4217	28.4368	28.2527	27.6199	29.0438	28.0269	27.1248	28.0921	28.6565	27.3669		28.1875	28.9839	27.6233	27.7494	25.2	29.1816	26.9413	28.4159	27.7054	28.2459		27.4973	28.0192	28.5558	28.6873	27.2915
245	28.4288	28.4886	27.9671	28.4909	28.2987	29.4631	28.3663	28.7442	28.1999	28.4631		28.1117	28.7274	28.5423	27.6656	28.4885	28.96	28.7104	28.4504	28.9777	28.3142		27.8072	28.0796	28.2257	28.8833	27.9841	28.2457	28.0076	28.7709	28.3195	27.636		27.5243	29.4898	28.98	28.2785	24.9826	27.9786	27.0777	29.1111	27.8884	27.6039		27.8524	27.8146	28.2462	28.3188	26.7188
246	28.1536	28.3024	28.2153	28.3932	28.0897	29.2331	28.3518	28.492	29.0567	29.3305		28.5605	28.2135	29.079	28.1361	28.8303	29.1071	28.879	28.7034	29.4906	28.7588		28.3015	27.7976	28.0514	28.0351	28.8186	28.7764	27.54	29.0925	28.0679	27.5089		27.6848	28.7147	28.3305	27.9193	24.9361	28.6751	28.4482	28.952	28.2051	27.4675		27.9217	27.9315	28.6968	28.0767	27.5512
247	28.7199	28.0647	28.3611	27.9915	28.2991	29.4022	27.7636	28.3902	28.9643	28.2438		29.218	28.2854	28.0893	28.7671	28.4463	29.4457	28.5661	28.1444	29.1869	27.9081		27.6845	27.9372	27.9634	28.3695	28.2206	28.8073	27.3931	28.5995	28.5507	27.5639		27.9701	29.2318	27.8112	27.7499	24.7686	27.5433	27.3613	28.8828	28.4663	26.961		28.2313	28.1318	28.895	28.6669	27.5434
248	29.206	27.7084	28.8572	28.9258	28.4651	28.9702	27.3613	28.329	28.991	28.15		28.3986	28.0545	28.5653	28.7295	28.7143	28.6935	28.1939	29.1488	28.8807	29.2906		28.186	27.4587	28.4645	28.2906	28.5107	28.2579	27.8456	28.6887	29.3556	27.7188		28.2479	29.0702	28.2882	27.0297	24.6177	28.0364	27.4903	29.1977	28.2131	27.6235		27.6552	28.0759	28.7927	28.6187	26.8951
249	29.2183	27.4243	28.2148	28.7947	28.8304	29.4508	28.7078	28.4197	29.5216	27.8147		28.5319	28.1063	28.9588	28.1014	28.2835	28.5998	28.988	28.7121	28.8991	29.09		27.9143	27.8751	28.6562	28.1121	28.4502	28.1331	26.9233	28.3142	28.8237	28.3197		27.6845	28.3706	27.9212	27.3063	25.1617	28.0043	27.3493	28.8815	28.372	26.9532		27.5888	28.2194	28.7686	28.5129	27.8038
250	28.9323	26.8751	28.1791	28.6246	28.7689	29.4159	28.3982	29.1222	29.0235	27.884		28.5325	28.4667	28.3564	28.4445	28.2344	28.8685	28.5298	29.078	29.1889	28.5916		28.2774	27.6093	27.4604	29.1284	28.7555	28.181	27.4058	29.1386	29.3303	28.1101		28.5863	29.1136	28.8689	27.0565	24.7367	27.8926	27.0452	29.4507	27.2324	27.4936		27.9441	27.4503	28.7356	28.9875	27.5771
251	29.0015	27.4493	28.1797	28.2344	28.5959	28.7592	28.7982	28.1919	29.1334	28.3895		28.2138	28.3127	28.2922	29.1785	28.5189	30.0468	28.3706	28.8409	29.0279	28.1601		28.2494	27.3628	28.1125	28.3193	28.7072	28.6867	27.4612	28.5119	28.617	28.4464		27.9773	29.5606	29.0446	28.4567	25.0567	27.8033	27.55	29.8746	29.2329	27.3317		27.7959	28.2966	29.025	28.8088	27.3278
252	28.4093	28.2191	28.3266	28.6427	28.5837	28.8545	28.211	28.5854	29.6525	28.4079		28.7339	28.3054	28.1195	28.4138	28.782	29.0743	28.6586	28.8297	29.3535	28.7422		28.1062	28.2494	28.426	27.9587	28.1168	28.5769	27.4815	28.0067	28.5861	27.8771		27.8433	28.4304	28.5941	28.7336	24.9353	28.1851	27.4877	29.6046	27.6364	27.2975		28.0481	28.1276	28.8175	28.5891	27.2425
253	28.6004	28.1613	28.7406	28.3559	28.6208	29.0111	28.4021	29.0731	28.7172	28.2072		28.1176	28.0766	28.8088	28.9575	28.1061	28.972	28.3634	29.5786	28.6739	28.6527		28.5045	27.992	28.491	28.9277	28.2292	29.1436	27.2364	28.4252	29.229	28.4899		27.9757	28.6442	28.1112	27.9658	24.7126	27.9098	27.2874	29.2881	27.5041	27.989		28.4289	28.1594	28.6858	29.2364	27.7735
254	28.851	28.411	28.4308	28.2169	28.2064	29.0936	27.8115	28.4538	28.855	28.8177		27.47	28.6805	28.5138	28.9024	28.3094	29.0854	28.4006	29.0972	29.4321	29.1035		28.1337	28.2357	28.0879	28.7967	28.2239	27.9798	27.7562	28.2519	28.8817	28.1813		28.5062	28.7836	28.4703	28.1407	25.068	28.271	27.5769	29.6085	27.9857	26.8011		28.1954	28.1293	29.0371	28.7509	26.7891
255	28.9646	28.4482	27.9399	28.2671	29.039	29.0761	28.0149	28.7306	29.0446	28.5034		28.4881	28.063	28.5885	29.328	29.1024	28.3754	28.6171	28.9769	28.9133	28.7603		28.4318	28.2864	28.1485	28.2218	28.2703	28.4178	28.3586	28.6287	28.7987	27.8807		28.2504	28.3514	27.9815	27.8428	25.2818	28.1784	27.3533	29.2737	27.9584	27.2069		27.8697	27.9807	28.682	28.509	27.2977
256	29.1484	28.588	28.0763	28.3363	28.9769	28.4874	29.1144	28.8928	29.1428	27.6093		28.4944	28.0518	28.4842	29.042	29.0774	28.7947	28.3352	29.2253	29.1055	28.2101		28.4691	28.4697	27.6199	28.3137	28.2442	28.544	27.817	28.632	28.023	27.5059		27.7069	28.8723	28.5502	28.0228	24.8274	28.0357	27.2181	29.1647	28.0355	27.4843		27.2624	28.6315	28.6475	28.2558	27.3614
257	29.258	28.5331	28.2262	28.7428	28.9584	29.1303	29.0383	28.3345	29.5925	28.4469		28.4959	28.5863	28.7213	28.3985	28.7511	29.0403	28.6342	28.5748	28.5708	28.1389		28.2958	27.7794	27.0021	28.7345	27.9026	28.3498	27.7138	27.9642	28.728	27.3076		27.816	28.4918	27.5135	27.659	25.0909	28.2869	26.8352	29.7736	27.8807	27.0774		27.6095	28.7694	29.1947	28.6151	27.4047
258	29.5953	28.8416	28.7346	29.4242	28.3613	28.4771	28.5164	28.6707	28.5005	28.2156		28.4743	28.3641	28.6204	28.9683	28.8448	28.6917	28.3702	28.5858	28.9739	28.2278		28.1102	28.1268	28.6645	29.0289	28.1157	28.608	28.3345	28.8821	28.1228	27.7974		27.6872	29.5604	27.195	28.0811	24.7822	28.6215	27.5067	29.2976	28.3774	27.2252		27.6529	27.9278	28.468	28.5646	27.4617
259	29.1155	29.0559	28.1034	28.2838	28.7262	28.9408	27.8294	28.977	29.123	28.5744		28.8355	28.1675	28.8374	28.763	29.0037	28.2647	28.4761	28.0183	28.4727	28.4628		28.2246	27.5796	27.5977	28.3614	27.7684	28.719	27.9224	27.9823	28.2157	27.834		27.3915	28.8348	27.7125	27.7656	24.8318	28.241	27.4421	28.5093	27.8978	27.7738		27.5868	28.2444	28.6106	28.5404	28.2906
260	29.7715	28.5538	28.8072	29.1641	28.3486	28.616	27.6771	28.4115	30.0165	28.4497		28.814	28.075	28.6239	29.2603	29.015	28.8485	28.8198	28.9946	28.6874	28.783		28.2313	28.3791	27.8108	28.2364	28.0413	28.3103	28.0433	28.1872	28.0471	28.781		27.2097	28.8415	28.0144	28.2891	25.1989	28.6387	27.7461	28.9754	28.1992	27.6186		27.8339	27.5855	29.1502	28.8509	27.2215
261	28.8887	28.4769	28.9023	28.7165	28.8157	29.2574	28.3477	28.5379	28.8144	28.7278		28.7014	28.7091	28.6516	29.1388	28.8864	28.2653	27.8833	28.2564	28.9959	28.5776		27.9457	27.6141	28.1783	28.178	28.425	29.1429	27.6258	28.3136	28.9235	28.8038		28.0844	29.0462	28.6607	28.0326	24.5588	28.5797	26.9317	29.705	28.1448	27.3261		27.4811	28.4829	28.8435	28.9536	27.0821
262	29.4155	28.8444	29.1767	28.3835	29.0292	28.7464	27.7591	28.1278	29.4047	28.5106		28.6466	27.6886	27.8982	28.6126	28.7967	28.1417	28.5732	28.9	29.1195	28.0518		27.9113	27.9529	28.1787	28.8219	28.3636	28.0084	28.6025	28.5373	28.0087	28.1792		27.6831	28.6153	28.8026	28.2342	24.6479	27.7305	26.6592	29.554	28.0826	27.7513		28.3943	28.011	28.3744	28.4884	27.1986
263	28.8753	28.3007	27.9462	28.1028	29.2198	28.4788	27.8835	29.1514	29.2293	28.6471		28.8254	27.6292	28.19	29.0809	29.2984	28.9662	27.8335	28.8165	28.3203	28.1158		28.0392	27.836	28.0293	28.5724	28.1804	28.0728	28.5112	28.9631	28.367	28.0555		27.7336	28.5216	28.0852	27.9471	24.6134	28.8146	27.3918	29.5919	28.5051	27.3536		28.4682	28.0825	28.6681	28.5262	27.4353
264	28.7215	29.2667	28.3322	27.7667	27.9348	28.8618	27.5587	28.3752	29.063	28.4868		29.0402	27.9255	28.2905	27.9239	29.4657	29.0409	28.4161	28.0172	29.1263	28.7779		28.3559	27.8479	27.6715	27.8413	28.1559	27.758	27.7922	28.8933	28.3949	28.2641		27.9699	28.6747	29.0634	27.8599	24.8602	27.9236	26.9653	29.3258	29.0857	27.8101		28.8723	28.2743	28.2563	27.8732	28.1541
265	28.8263	28.787	28.1252	28.5238	28.8864	28.7978	27.9253	28.1043	29.2056	27.3377		28.2933	28.234	28.5228	29.1375	29.0718	29.0646	28.2555	28.662	29.1352	28.5237		28.1243	27.8706	27.7409	28.4804	27.9542	28.3795	27.4329	28.339	28.3286	28.3646		27.8173	28.4033	28.5108	28.0147	25.1217	28.8342	27.5377	30.2134	28.3053	27.0518		28.2828	28.1274	28.4868	29.2775	27.2252
266	29.0819	28.6668	28.202	29.0685	29.1596	28.7267	28.4123	28.5212	28.6987	27.5633		29.0661	27.7104	28.3921	29.0805	28.9522	28.3678	28.8345	28.1604	29.5963	28.5149		27.7548	28.0237	28.5346	28.2633	28.0381	28.0688	28.1546	28.6201	28.3411	28.278		27.3915	28.7062	27.8711	27.4516	24.9473	28.1116	27.0219	29.0588	28.0709	27.6641		28.7719	28.0979	28.5747	28.0101	27.3831
267	28.9239	28.3194	28.1563	28.388	29.077	29.1998	28.0613	28.4444	29.1736	27.791		28.1304	28.4078	28.7692	28.783	29.3412	29.6062	28.5214	28.5058	29.1776	28.2217		27.8953	28.0727	27.5406	27.8461	27.4116	28.0494	28.5023	28.7683	28.4811	28.3093		27.216	28.6197	28.3815	27.9365	25.5802	28.0571	27.5066	28.9028	28.3112	27.3814		28.3926	28.2547	29.1178	28.2057	27.4646
268	28.5912	28.4878	28.3293	27.9672	29.3604	28.9454	28.2555	28.2933	28.9064	27.9935		28.3529	28.2792	28.1728	29.4122	28.4438	29.2505	28.7329	28.2892	29.0993	29.2567		27.4184	28.3484	27.8702	28.2322	28.2833	28.6828	28.5139	28.6318	28.5441	27.8369		27.4326	28.8757	28.5083	27.6783	25.4757	28.5349	27.8002	28.7927	27.322	27.2948		28.1063	28.3201	28.4752	28.4398	27.5734
269	28.7379	27.7723	28.4868	28.5163	29.0969	29.8428	28.2141	28.4264	28.4309	27.9528		28.1	28.5938	28.7106	29.3882	28.8068	28.1311	28.437	28.1382	28.2536	28.734		28.1946	28.7559	28.7375	27.8051	27.9361	27.2035	28.6782	28.8588	28.0046	28.512		26.9852	28.3125	27.86	28.121	25.3272	28.0442	26.9925	29.5794	27.8559	27.3305		27.4983	28.3311	29.0698	28.5056	26.7272
270	28.6834	28.0401	29.4839	28.5354	28.8361	29.2085	28.2401	28.4437	29.272	28.0401		28.5292	29.1218	28.8559	28.8715	29.0437	28.9301	28.9175	28.7363	28.5107	29.531		28.4441	28.4432	28.4001	28.102	28.0457	28.054	28.3946	28.9341	28.3119	28.0971		27.0118	29.0026	27.7817	27.4336	25.0595	28.681	27.7432	28.3973	27.6439	27.3786		27.2738	27.6749	28.6969	29.011	27.1326
271	28.4164	28.8109	28.9066	28.9248	28.5221	28.6293	28.1733	28.8977	28.4275	27.8666		28.6119	27.8284	28.7	28.7578	29.2697	28.2859	28.208	28.2966	28.5452	28.2628		28.0101	28.0096	27.6824	27.671	28.0003	28.4745	27.7952	28.9838	28.3365	28.0744		27.2209	28.7383	28.0758	28.2097	25.1022	28.1403	27.9128	28.615	28.5206	28.7225		27.5133	28.1551	28.98	28.6654	26.9407
272	29.4973	28.6636	28.6244	28.5857	28.8683	28.4011	28.5776	28.424	28.4283	27.4787		27.8898	29.0006	29.3531	29.0028	28.9418	28.0301	28.5036	28.4357	28.6473	28.832		28.5457	28.2497	27.975	28.2073	27.9733	28.7058	27.814	28.8764	27.9881	28.2878		27.5714	28.0775	28.3267	27.2896	24.6625	28.957	28.0691	29.5172	29.0805	27.8939		28.3592	28.0523	28.8698	28.9704	27.1139
273	29.106	28.5568	28.5568	28.241	28.2077	28.6043	27.6608	28.3256	28.5648	27.984		28.1215	28.9008	28.9264	28.8629	29.3647	29.0325	28.5891	28.2855	28.7188	28.3033		28.5331	27.5206	27.4483	28.1224	27.7627	28.6619	27.8274	28.8951	27.6228	28.0368		27.6244	28.8754	27.6436	28.3086	25.1243	28.7017	27.5094	29.7378	28.3245	27.9088		28.2858	28.32	28.9617	28.7039	27.2456
274	28.8669	27.8366	29.0829	28.513	28.9131	28.4663	27.9392	28.2532	28.6166	28.4118		27.9361	28.4617	28.8091	28.3481	29.3108	28.7623	28.148	28.8394	28.0548	28.6264		27.643	27.6477	28.4362	28.6242	28.232	27.3148	27.5322	28.301	28.4692	27.6171		27.1539	28.4963	28.2082	27.5136	25.1265	28.7119	26.9841	29.5211	28.5527	27.9074		28.7511	28.5767	28.9659	28.9097	27.2825
275	28.8584	28.5001	27.7444	28.9015	28.2388	28.9407	28.4143	28.8919	28.2372	27.9072		28.4358	28.4528	28.9708	28.8824	29.0721	29.5804	28.3328	28.9233	28.5636	29.355		27.9685	27.5177	27.9525	28.9064	28.0144	28.3288	28.7618	28.6558	28.2137	28.2098		27.379	28.4575	28.3722	28.0064	25.3225	27.8916	27.3049	29.6137	28.5961	27.4438		27.6634	28.451	28.5869	28.2846	26.4894
276	28.8141	28.7533	28.0486	28.2619	28.5295	28.5717	27.5984	28.36	29.5887	27.7328		28.3455	28.6259	28.6275	29.117	29.0518	29.5051	28.8447	28.9568	28.0915	29.2722		28.1341	27.9147	27.4349	28.5358	27.7986	28.4148	29.1968	29.0806	28.7471	28.5653		27.1319	28.9361	27.8018	27.6871	25.3497	28.2544	27.2617	28.3188	28.8247	27.4364		28.4639	27.9751	28.8139	29.0435	27.2035
277	28.9635	28.3741	28.7862	28.9889	28.7243	29.4499	28.503	28.6543	28.8849	27.5403		28.1076	28.2415	29.3445	28.8397	28.6003	29.0364	28.5364	28.1665	28.567	28.8612		28.3566	28.2275	27.8628	27.846	28.7737	28.351	28.3175	28.4859	28.2911	28.3341		27.0556	28.7906	27.4327	27.5186	25.203	28.4254	27.1906	29.2521	28.3874	27.5292		27.4738	27.8641	29.1263	28.8859	27.2368
278	28.9658	28.2964	28.4388	29.0783	28.3321	28.8909	28.2881	27.9019	29.4817	28.2044		29.0405	27.8165	29.2879	28.8617	28.7887	29.2087	28.4502	28.0236	29.3962	28.487		28.2441	28.0099	27.1612	28.4968	28.5019	28.621	28.6096	28.7332	28.84	28.1835		27.3055	28.5676	28.1942	27.757	24.4558	28.4255	27.5453	29.3833	28.997	27.8564		28.5629	28.3413	28.4553	28.1535	27.1849
279	28.7931	28.8473	29.3044	29.0233	28.45	29.1039	28.4055	28.6279	29.9415	28.1681		28.4813	28.0666	28.2122	29.0805	28.5953	28.8091	28.6772	28.4412	29.2382	28.8113		28.3614	28.4416	27.6947	27.2925	27.9917	28.3403	28.3134	28.6375	28.7975	28.6163		27.1204	29.0772	27.9494	28.1063	25.2223	28.7069	27.6982	28.7543	28.9953	27.2672		28.008	28.5424	29.2157	29.054	27.781
280	29.6201	28.6961	28.858	28.7283	28.2874	28.2341	27.8849	28.0786	28.7487	28.0532		28.5197	28.4743	29.1986	28.7821	29.1997	29.2145	28.9561	28.6386	28.7926	29.2077		28.7588	28.2628	28.0966	27.5427	28.0466	28.2996	28.4084	27.891	28.5571	27.9143		27.4696	28.1092	28.0016	27.4918	25.3384	28.6185	27.4049	28.4242	28.5342	27.6845		27.7395	28.8589	29.1213	28.6703	26.7338
281	28.983	28.6129	28.422	28.535	28.8958	28.9267	27.9275	28.4761	28.8129	28.992		28.9152	28.7099	28.9855	28.4828	29.3668	29.2862	28.8199	27.8882	28.4884	28.3871		27.9841	28.9613	27.608	28.0281	28.2497	28.6402	28.8077	28.3366	28.5742	28.0799		27.5818	28.5786	28.3743	27.4255	25.4349	28.9387	28.1182	29.1	28.0031	27.7424		28.9439	28.604	28.6148	28.8524	27.4386
282	28.6253	28.0919	28.424	29.1179	28.9056	28.6076	27.7859	28.7083	28.5513	27.8931		28.0755	28.4193	28.8196	28.6496	28.6812	29.047	29.2853	28.4352	29.5195	28.3255		28.1028	28.31	28.047	27.9984	27.6984	28.0227	29.1893	28.5314	28.6528	28.6241		28.0502	28.3544	28.324	28.0337	24.8375	28.6354	27.6656	28.9856	28.8632	27.7763		28.5298	28.6325	28.3986	28.8672	27.0327
283	28.4952	28.9588	28.6933	28.5007	28.5625	29.0456	28.3795	28.0012	28.3467	28.3206		28.0226	28.7298	28.4296	28.4694	28.3868	28.7704	28.5588	28.451	28.7684	28.7833		27.8388	28.494	28.042	28.081	28.15	27.971	28.3779	29.0483	28.4285	27.886		27.4819	27.911	28.2271	27.8844	25.0116	29.7392	27.1965	28.8398	28.928	27.5616		28.1723	28.035	28.9071	27.6976	27.6232
284	27.956	28.4124	28.348	28.7794	28.2504	28.7992	27.9668	29.0345	28.6056	27.9702		28.1533	28.8102	28.7713	28.2643	28.8694	29.5159	29.2372	28.7976	28.9715	29.1726		27.3534	28.9136	28.1168	28.1654	28.2862	28.5187	28.4657	28.5606	28.4139	28.0409		27.8083	28.0109	28.9833	28.0175	25.1719	28.2199	27.5396	28.6514	28.7067	27.9349		27.2606	28.0633	29.2691	29.0831	28.4012
285	28.4468	28.8767	28.3757	29.2758	29.2853	28.9938	27.7944	28.6928	28.6495	28.3219		28.246	28.4346	28.1883	28.7455	29.0969	29.0182	29.059	28.824	29.0863	28.964		27.8987	28.825	27.9075	27.9945	28.4593	28.0846	28.3256	28.7673	28.9826	29.2112		27.9444	28.3816	28.012	27.8444	25.4671	27.8384	28.1948	29.1857	28.652	27.6442		27.9117	28.408	29.1238	28.143	28.3241
286	28.6044	27.5408	28.4418	28.8548	28.8891	28.4862	28.0945	28.8744	28.9693	28.2494		28.5527	28.5334	28.5395	28.4458	28.5531	29.051	28.9207	29.1302	28.8242	28.5122		27.9471	29.1999	28.2754	28.9296	28.2818	27.9772	29.0645	28.0512	28.1811	28.7942		28.2341	28.1157	27.908	27.8503	25.3486	28.872	26.787	28.9015	28.4903	27.6549		27.342	27.7922	28.7447	28.2669	28.3133
287	29.2706	28.3087	28.8777	28.8432	28.7191	29.1629	28.3712	29.2134	28.3852	27.8947		28.3917	28.1667	28.309	28.343	28.1595	29.0505	28.2674	28.6484	29.0534	28.908		28.2089	28.666	28.4449	28.3466	28.0526	27.478	29.0279	29.1614	28.8149	28.1832		28.0727	27.9547	28.2305	27.5626	25.0772	28.1584	27.6555	29.1815	28.4097	28.2175		27.4111	28.6085	28.8237	28.1864	28.2719
288	28.8594	28.2021	28.5453	29.0862	29.2642	28.5136	28.2708	29.0593	28.4121	27.8054		27.8917	28.031	28.3728	28.7699	27.8777	29.3962	28.5563	28.4432	29.223	28.8605		27.6342	28.9027	27.5172	28.7694	28.2248	28.5689	28.6689	28.8514	28.6608	28.9532		27.7636	28.3039	27.614	27.2097	25.3421	27.9837	27.9713	28.4958	28.3833	28.9606		27.7098	27.9019	28.9276	28.3367	27.5136
289	28.9847	27.8924	28.544	28.8389	28.3027	28.0115	28.104	28.7939	28.9769	28.569		28.7085	28.1697	28.723	28.0035	28.7412	28.77	28.0653	28.376	29.1247	28.8353		28.8299	29.0138	27.7288	27.7142	27.6884	28.2926	28.4292	29.2115	28.4786	28.4552		27.2334	28.8217	27.619	27.6975	25.5357	28.5177	27.1924	29.268	28.1255	29.2814		29.084	28.3034	28.832	28.6757	27.745
290	28.1584	28.7217	28.646	28.824	28.5518	28.9128	27.9201	28.4211	28.9714	28.0245		28.5553	28.7256	28.69	28.7611	29.2212	29.3185	28.7226	28.3469	28.9846	28.5003		27.8566	28.3801	28.3	27.4057	28.4847	28.0347	27.9395	29.0318	28.9224	29.3059		27.2297	28.8559	27.9662	27.8981	25.2414	27.2862	27.751	29.4813	28.333	28.2438		27.7542	28.3446	28.7843	27.8527	28.721
291	28.667	28.8924	28.7232	28.5845	28.6478	28.5739	28.0411	28.1451	28.4919	28.0388		28.3253	28.3387	28.9047	28.6699	28.6593	29.0653	28.0965	28.3772	29.0233	27.838		27.4431	28.5857	28.6761	28.1362	28.337	28.257	28.5079	28.7402	28.3284	28.768		27.4952	27.8943	28.438	27.6397	25.0409	28.2443	27.5953	29.1915	27.7179	27.7858		29.5513	28.2211	28.9394	29.2938	28.6121
292	28.8256	28.4466	28.5518	29.2472	29.1112	28.7217	28.4412	28.3444	28.9778	28.5755		28.3293	28.6037	28.4892	27.9044	28.2303	28.7744	28.7244	28.6977	29.6733	28.9993		27.4908	28.7521	28.0272	28.592	27.9865	28.5008	28.6185	28.3063	28.3585	28.5804		27.6271	27.8808	27.1727	28.169	25.1134	28.407	28.1139	29.0751	28.6227	28.0343		28.4789	27.5446	28.7241	28.8702	28.3852
293	29.1127	28.8223	28.9908	28.2325	29.0817	28.7941	28.019	28.137	29.0911	27.8599		28.2121	28.4495	29.0973	28.2018	28.1894	29.1277	28.4093	28.4753	29.2001	28.7552		27.5772	28.1726	28.8126	28.3348	27.2106	28.0834	28.6306	28.5569	28.1989	28.5021		27.7097	28.3728	28.3152	27.7727	25.0265	28.1707	28.0162	29.1453	28.319	27.1257		27.8202	27.4094	28.958	28.6154	27.747
294	29.1573	27.7842	28.7513	28.6874	29.2087	29.0426	27.9947	28.4351	28.8981	28.2811		28.1035	28.5653	28.4553	28.0611	28.715	28.6974	28.4127	28.2578	28.9172	28.5228		27.2171	28.4398	28.1809	27.9251	28.3235	28.761	28.486	28.7612	28.0726	28.2041		28.0056	28.3066	28.0885	27.5821	25.0692	28.7678	27.6949	29.108	28.4845	27.4131		27.2896	27.8397	28.8319	28.526	27.7381
295	28.6645	28.553	28.5627	28.7134	27.9918	29.275	28.1013	28.5276	28.7541	28.507		27.9569	28.7066	28.7486	27.8376	28.5074	28.2749	28.5485	28.752	29.2307	29.0937		27.6371	28.5089	28.1726	28.101	28.2659	28.7326	29.2671	28.5042	28.3991	28.2927		27.9719	28.0336	28.9918	27.6502	24.8341	28.0346	27.4934	28.5651	28.6959	27.3295		27.9761	27.6566	28.7839	28.6853	27.574
296	28.9231	29.0086	28.98	27.9965	28.8438	28.9826	28.436	28.7624	28.6641	28.3618		28.131	28.3869	28.6429	28.342	28.5745	28.7112	28.897	28.6382	28.5751	28.5108		27.1179	28.6463	28.3145	28.4104	28.5258	28.5854	28.679	28.9646	27.8672	28.1714		27.6986	28.4665	29.0132	27.8073	25.2321	28.2686	27.7839	29.5916	28.6007	27.1123		26.8219	28.1701	28.9511	28.9514	26.9884
297	28.7857	28.6179	28.8138	28.2456	29.0919	28.468	28.4535	28.5851	28.6795	28.2999		28.0716	28.0883	29.5293	28.7627	28.3457	28.7687	28.0404	28.4291	29.2795	28.6075		27.6293	29.6503	28.358	28.075	28.3767	28.5205	29.2247	28.7748	28.178	28.6081		27.2542	27.8882	28.5776	26.8206	25.2932	28.3493	28.2204	28.6625	28.381	26.6205		27.728	28.1005	29.0359	28.8854	27.9735
298	28.542	28.8653	28.7876	28.648	28.879	29.2904	28.454	28.2465	29.1177	28.1498		28.079	28.2074	28.7741	28.3988	28.0013	28.8022	28.5231	28.4777	29.3185	28.8397		27.009	29.1963	28.0471	28.3008	28.7049	28.1191	28.5029	28.2516	28.355	27.941		27.806	28.2184	28.9071	27.7152	24.9622	28.014	27.8801	30.07	28.5241	27.4779		29.081	28.2509	28.4487	28.6306	27.4099
299	28.8844	28.0536	28.8744	28.7148	28.4706	28.7468	28.5265	28.3266	28.8764	28.2239		28.1757	28.4725	28.6698	28.2796	28.3853	28.6329	28.1199	28.4773	29.3121	28.976		27.2663	29.2454	28.5118	28.8726	27.8627	28.4833	29.4407	28.9397	28.2483	28.6887		27.3308	28.4868	27.9989	26.917	24.949	28.2472	27.5057	28.871	29.3791	27.1881		28.532	28.2181	29.1079	28.7047	27.585
300	28.6915	27.7374	28.513	28.9528	29.5563	28.4081	28.343	27.9861	28.6684	28.4938		28.0279	28.7127	28.672	28.2941	27.9044	27.5415	28.6106	28.5522	29.4555	29.1235		27.2722	29.2738	28.4822	28.3516	27.841	28.5199	29.3062	28.4662	28.5485	28.7282		27.8763	28.1161	28.351	26.9361	24.9736	28.2028	27.2804	29.4829	28.8027	27.6217		28.7332	27.8769	28.0745	28.5448	28.6219
301	28.2024	28.6148	28.9557	28.7733	29.8457	28.8449	27.8439	28.2035	29.057	28.2202		28.0926	28.8606	28.9908	28.2727	28.0745	27.8896	28.7094	28.3379	29.2936	29.6858		28.0917	29.3815	28.3336	27.8291	28.5084	28.3724	29.448	28.2986	27.9913	28.896		28.2108	28.526	28.2461	27.518	25.6269	27.9791	27.1932	28.4375	29.3807	28.0906		28.5553	27.8871	28.464	28.3884	27.3388
302	30.0342	27.9215	28.3749	28.4679	29.3068	29.2392	27.9164	28.6563	29.1709	28.4172		28.072	28.4748	28.6777	28.2623	28.3296	28.3432	28.1177	28.1657	28.0239	29.6264		27.5745	29.1152	28.2339	27.7013	28.2073	28.4051	29.014	28.3725	28.2978	28.0314		27.7545	28.3215	27.9196	27.2732	25.6194	28.8356	27.0821	29.3126	28.7168	27.5152		28.1097	28.0959	28.8527	28.6428	26.9287
303	29.028	28.5448	28.5721	28.8812	29.2296	29.2486	28.2951	28.2064	28.4355	28.5501		28.3279	28.1467	28.4439	28.6027	28.4598	29.2835	28.1148	27.8798	28.5421	29.1283		27.4896	29.1725	28.1449	28.3715	28.7524	28.4643	28.5781	28.6906	28.2193	28.1568		28.1951	28.302	27.9058	27.4867	25.4151	28.132	27.2557	29.1238	28.5929	27.201		28.3859	27.5928	29.0476	28.1419	27.657
304	28.7845	27.8975	28.6423	28.8915	29.0653	28.816	28.3955	28.6518	29.3969	28.7784		28.2449	28.3973	27.8669	27.9407	28.7759	28.9912	28.1046	28.4124	29.2128	28.8674		27.1975	29.4373	28.1826	28.7151	28.4574	28.3182	28.4065	27.7182	28.0769	28.3797		27.8504	28.1768	27.7661	27.3693	25.2448	28.4955	27.1397	28.4675	28.1629	27.1179		28.29	28.6112	29.7119	28.8028	27.9995
305	29.1033	28.6549	28.5294	28.3656	29.0391	29.2352	28.1959	28.0941	29.5253	28.274		27.9125	29.8302	28.4616	28.4534	29.0646	29.2193	27.4744	28.2295	29.0929	28.1193		27.6344	29.2306	28.4237	28.3319	28.5022	28.2712	29.0418	28.2608	29.0606	28.4923		28.1923	28.1099	28.51	27.4732	25.6432	28.6043	27.7866	29.6844	28.9437	27.2649		28.1765	28.2102	29.3115	28.1422	28.3968
306	28.8278	27.8762	29.3511	29.0655	29.0464	29.1507	28.0963	28.3795	28.7316	28.34		28.1327	29.1631	28.0706	28.6077	29.3123	28.9421	28.0338	28.6565	29.3711	29.0864		27.0904	29.2026	28.8239	28.7935	28.4028	28.4294	28.4233	28.3199	27.7489	27.9697		27.3114	27.9268	27.9245	27.2024	25.5525	28.2814	27.0967	29.3369	28.2791	28.225		28.3531	28.1262	29.0435	28.7289	27.6404
307	28.4615	28.3108	29.1022	28.6046	28.3534	28.5461	28.1017	28.0593	28.7278	28.2881		28.4405	29.2058	28.0849	28.9486	29.3102	29.008	27.7158	28.7313	29.3189	29.2808		27.4329	29.1852	27.0774	27.9421	28.2433	28.4165	27.846	28.6825	28.7152	28.0766		27.3077	28.0492	28.1439	27.2486	25.2445	28.8813	27.6821	28.9883	28.7214	27.8474		28.0026	28.0619	28.9363	28.4559	27.8883
308	28.4072	27.8491	28.7762	28.2843	29.0137	28.5261	27.7969	28.679	29.2777	28.4059		27.8663	28.8069	28.2112	27.768	29.0106	29.3061	28.6779	28.3763	28.9062	28.6138		27.8598	29.7653	27.288	27.6791	27.8516	28.3769	28.6645	28.0828	28.3862	28.7108		27.7521	27.4097	28.4846	28.1254	24.6378	28.2293	27.3133	28.5745	28.7139	28.0343		29.0044	28.2893	29.1554	28.2667	28.3235
309	28.8021	28.8364	29.4592	28.4829	28.8792	29.0201	27.9148	28.7835	28.8199	28.0411		27.661	29.1082	28.2209	28.4179	28.7376	28.8413	28.0897	27.9381	28.5227	29.0486		27.4514	28.1011	27.4219	27.5929	28.165	27.7598	28.8246	28.5888	28.6217	27.854		27.4574	27.835	28.1684	27.9036	24.9621	28.7895	27.3593	28.2814	28.3361	27.9051		28.532	28.5829	28.981	28.6506	27.2556
310	29.0029	28.1519	29.465	29.0747	28.9248	28.2655	28.1514	28.5045	28.9178	28.0253		28.0441	29.5239	28.3033	28.5187	29.0812	29.342	27.9942	28.0259	29.0825	28.9124		27.6752	29.2086	28.0247	27.633	28.0356	28.6969	29.0769	27.6426	28.127	27.122		28.1012	27.5926	28.3448	27.4653	25.2722	29.0712	27.4109	29.2623	29.2241	27.9139		28.3301	28.1787	28.6361	28.3568	27.7958
311	29.3091	28.3916	28.7019	28.1139	28.834	28.4009	28.1829	28.5395	29.2924	28.5243		28.7524	29.1316	28.4214	28.1823	28.9947	28.9001	28.736	28.3644	29.0326	28.6152		27.7632	28.75	28.3735	27.9961	28.6835	28.5956	28.7382	28.4666	28.4857	28.2386		27.5297	28.7137	28.387	27.6375	24.7393	28.9659	27.6026	29.1079	28.4383	28.6661		28.3465	28.7043	29.217	28.2226	28.4507
312	28.8803	27.705	28.5651	28.6347	28.4493	28.6196	27.9075	29.28	28.4381	28.8005		27.8357	28.6877	28.5397	28.671	29.3948	29.7052	27.6886	28.5991	29.4151	28.7202		28.0556	28.4031	28.6678	27.7337	27.8984	28.9321	29.5242	27.9305	28.4961	27.4767		28.0118	28.4177	28.9667	27.1099	25.189	28.5247	27.4712	28.7284	28.0248	28.5047		28.1163	28.2976	28.714	28.7869	28.354
313	28.5107	28.2027	28.6138	29.442	28.3958	28.5778	27.9894	28.7953	28.2529	28.5283		28.2548	28.351	27.8493	28.8372	29.5801	29.2461	28.2704	28.8197	29.0622	29.5921		28.2144	28.9019	27.8182	28.7046	28.3016	28.6535	29.246	28.677	28.573	27.7896		27.8482	28.6791	28.0684	27.1507	25.1591	28.7247	27.4098	29.2213	28.4307	27.9872		27.807	27.975	28.9176	28.4359	28.1875
314	29.054	28.2187	29.4968	29.1519	27.8112	28.3956	27.9607	28.541	29.092	28.0986		28.5153	29.2398	27.8884	28.4519	28.6124	29.0729	28.1977	28.6885	29.1913	28.6088		27.9848	29.5737	28.2815	28.3345	28.6257	29.1616	29.3756	29.0604	28.8629	28.0807		27.6012	28.2641	28.1121	28.3251	24.8728	29.2495	27.5434	28.9581	28.3565	27.9644		28.0318	28.45	28.8968	28.689	28.2529
315	29.4672	28.5433	29.0309	28.4972	28.7034	28.8947	27.4671	27.9975	28.6113	28.302		27.7714	28.6622	28.6679	29.0478	28.8057	29.1821	27.7199	28.306	29.2925	28.8045		27.5975	28.3601	28.4948	28.0857	27.9993	27.9343	28.6271	29.3425	28.3968	27.7227		27.6032	28.3314	29.0162	27.7202	24.7779	28.7922	27.2138	29.447	27.7804	28.0643		27.5639	27.9775	28.7598	28.372	28.6902
316	28.7652	29.3606	29.0986	28.6157	28.9026	29.501	28.3123	28.5482	28.8526	28.8096		28.4612	28.8619	28.5159	28.5672	28.5693	29.1877	27.8501	27.9701	29.2911	28.4124		28.0693	28.4701	28.8072	28.2931	27.9339	28.0908	28.6911	29.3756	28.589	28.259		27.6667	28.2283	28.199	27.4854	24.4462	28.5737	27.3367	29.6017	28.004	27.8142		28.1836	27.6374	28.9901	27.8662	27.5514
317	28.6517	29.3075	28.9434	28.2783	28.7969	29.1977	27.8056	28.033	28.3983	28.3364		28.0302	28.3254	28.6778	27.6317	28.969	28.9766	28.0345	27.6422	29.0004	28.5937		27.195	27.9703	28.3173	27.7993	27.855	28.0978	28.0368	29.1861	28.0058	28.8934		27.4728	28.4813	28.4916	27.4272	24.958	28.8874	27.4489	29.3482	27.6069	28.2825		28.505	28.9492	28.2481	28.1191	28.3819
318	28.8235	29.7439	29.4861	28.5131	29.7601	29.1482	27.8	28.0972	28.5159	28.9751		28.3784	27.7641	28.1187	28.7652	28.7796	28.6954	28.1805	28.3419	29.1057	29.1926		27.4885	29.1079	28.3317	27.6432	27.8412	28.2491	27.8551	29.2843	28.9067	28.3545		27.7283	28.609	28.6021	27.2166	24.5871	28.9562	28.1832	28.3174	28.5212	28.0658		28.2984	27.7157	28.829	28.2902	28.4161
319	29.0493	28.3475	29.1486	28.9021	29.371	29.0119	28.2779	28.3171	28.5011	28.2675		28.1659	28.59	28.5307	28.5448	28.9146	29.0074	28.2285	27.8925	29.2695	28.8944		27.471	28.8141	27.678	27.9456	27.5268	28.6428	28.4702	29.0107	28.8327	28.8777		27.8929	28.0322	29.1698	27.3935	25.136	28.7806	27.6433	28.6974	28.0057	28.1654		27.9806	27.8609	29.5789	27.9028	27.6655
320	29.3464	28.813	29.1696	27.7653	29.4231	28.2791	28.0257	27.6949	28.4412	28.452		28.5557	28.1504	28.1445	28.4504	28.4854	28.5084	28.2074	28.3937	28.7661	28.8036		27.7876	29.0069	28.0209	27.628	27.7213	28.6814	28.559	28.8581	28.6026	28.0585		28.0654	28.8135	29.2477	27.4106	25.1507	28.2982	27.6649	28.5074	28.0341	28.8257		27.4155	28.3186	28.9472	28.0377	27.9823
321	28.5386	29.2199	28.9533	28.4896	28.5559	28.2549	27.7148	28.5391	27.9688	28.7572		28.7614	28.6701	27.7834	28.3297	28.3619	28.6557	28.5173	28.2193	28.2626	28.9853		27.2794	28.663	28.0234	27.7164	27.8351	28.6642	28.3198	28.9978	28.7814	28.4934		27.5796	28.6759	28.8155	27.7844	25.1015	28.5174	27.7125	29.1601	28.76	27.7315		28.2212	28.4365	28.8041	27.977	27.8852
322	29.2312	29.1071	28.6743	27.7784	28.6627	28.6868	28.3192	29.2336	28.691	28.3327		27.8694	28.8344	27.9605	28.9257	28.5897	28.7471	28.0156	28.5333	28.7529	28.5615		27.0849	28.5868	28.3476	28.1886	28.4559	28.8835	28.6806	28.8254	28.2987	28.391		27.509	28.7281	27.7535	27.2007	25.1312	28.8577	28.1945	28.6996	29.2663	27.3018		27.9708	28.7672	28.3866	28.9833	27.4331
323	29.3112	27.981	28.7135	28.3425	28.7705	29.2675	28.1812	28.758	28.7229	28.7301		29.3237	28.6746	28.2654	28.1781	29.2806	28.6939	27.5793	28.3763	28.9724	28.9284		26.6758	28.1187	27.7129	28.7455	28.4322	28.5373	29.2823	28.9381	28.6113	27.8319		28.0857	27.7112	28.6095	27.3639	25.4569	29.1759	28.281	29.3529	28.7148	28.2874		27.3232	28.5563	28.733	27.9464	28.1185
324	28.5873	28.709	28.8156	28.3809	28.463	28.4382	28.0709	28.3773	28.7631	28.3243		28.3723	28.5425	28.2694	28.7217	28.6888	28.4601	28.1434	27.9018	28.9202	28.627		27.4074	28.1785	27.5405	27.787	28.2017	28.5285	28.7801	29.1387	28.5308	27.3637		27.7772	28.7023	28.1103	27.1621	24.9845	29.1456	27.8116	29.0546	28.4925	27.9328		28.1146	28.6374	28.3746	28.0637	28.4892
325	28.7955	28.6805	28.8464	28.7632	28.8238	28.7087	28.3118	28.6729	27.764	28.2748		28.5823	28.8688	28.6035	28.4153	29.7818	29.0121	27.8344	28.2129	28.9481	28.9804		27.7486	28.779	28.2106	28.3205	28.473	28.4249	28.823	29.3922	28.7087	27.3908		27.608	29.0023	28.3538	27.6599	25.4171	27.8159	27.4973	29.0227	28.3537	28.0822		27.5234	28.6039	28.4798	27.9271	27.8141
326	29.2014	28.8486	29.12	28.9402	28.9007	28.8421	28.2968	28.6712	28.6781	28.8564		28.8301	28.0412	28.0536	29.1097	28.5941	28.3539	28.6456	28.3273	29.6239	28.836		27.7241	28.6492	27.7981	28.6973	28.6476	28.5507	28.7595	29.06	28.6021	28.1642		27.3456	28.115	28.334	27.3203	24.8319	28.7027	28.058	29.3287	28.2068	28.66		27.5029	28.4314	28.5473	27.7169	27.6508
327	28.7496	28.8584	28.1346	28.5996	28.3958	28.9684	28.5945	28.5801	28.613	28.7037		28.4262	27.843	28.3686	28.8939	28.3341	29.4489	28.1354	28.6005	28.5578	28.9371		27.601	29.1366	27.6956	28.9075	28.4624	28.3573	28.6834	28.7695	28.7608	28.7875		27.7212	28.5241	28.8573	27.8826	24.9836	28.6681	27.6511	28.7486	28.6042	27.9198		28.166	28.8444	28.644	27.6388	27.382
328	28.4459	28.4799	28.815	28.4564	28.9294	28.7178	27.7856	28.9929	28.5497	28.8376		28.5652	28.5511	28.046	28.9336	29.1265	28.7478	28.1368	28.5001	28.3581	28.1838		27.7479	29.1222	27.9975	28.8149	28.6268	28.0302	28.9772	28.7573	28.5424	28.7871		28.0669	28.7061	28.2504	27.2389	24.9735	29.1115	27.2782	28.6238	28.3927	28.6949		27.4909	27.7157	28.9544	27.9588	27.1989
329	29.0422	28.2483	28.1561	28.2582	29.0561	27.7224	28.8608	28.4292	28.475	28.2685		28.5658	28.2309	27.8753	28.8363	28.9245	28.9975	27.804	28.4351	29.2931	29.4315		27.9682	28.8622	27.5565	28.1011	28.6678	28.3229	28.5248	28.7672	28.6103	28.4715		28.0334	28.1424	28.8158	27.7583	25.1027	28.5742	27.6287	29.248	27.7517	28.3686		28.3217	28.5179	28.4886	28.5011	27.8948
330	29.2202	27.7887	29.2273	28.3078	29.4961	28.6327	28.8556	28.4108	28.6976	28.0383		28.4429	27.5437	28.6978	28.6999	28.3716	29.3	27.8085	28.3076	28.291	28.5375		27.8438	27.9403	27.829	27.4362	28.0291	27.4569	28.6852	29.0429	28.9741	28.7202		27.4241	27.7608	28.3782	27.5769	24.886	28.2053	26.6751	28.4654	27.4614	28.5087		27.3191	28.056	29.0378	27.8947	27.7744
331	29.0607	28.3505	28.4789	27.496	28.6321	28.3053	28.5212	28.3398	29.2747	28.4881		28.2052	28.474	28.066	28.5837	28.3381	28.6019	27.9999	28.2611	28.4877	29.1923		27.4543	28.331	28.2467	28.4173	28.3409	28.2421	28.341	29.0514	28.8804	28.7921		27.8329	27.761	29.4685	27.44	24.6808	28.5859	26.8243	28.9018	28.0373	29.0559		27.1112	28.7828	29.017	28.3483	28.6402
332	29.6757	27.683	28.4778	29.1317	29.335	28.7346	28.4518	28.396	29.1984	28.2296		28.1708	29.2176	28.1735	28.7675	28.2609	29.2334	27.2821	28.9233	28.7533	28.4746		28.2374	29.1993	27.8903	28.1984	29.0616	27.6074	28.2322	29.7508	29.1838	28.5314		28.0002	28.1287	28.4593	27.2753	24.6287	28.5879	27.0439	29.0274	28.5539	28.0573		26.9966	28.5704	28.6815	27.7378	28.2395
333	29.1152	28.5768	28.6848	28.7973	29.2594	28.1125	27.6118	28.0805	28.8815	27.4948		28.3172	28.7816	28.1798	29.0945	27.497	29.1311	27.6202	28.6021	28.9983	29.467		28.9996	28.8426	28.9276	28.6101	28.4846	28.6583	28.5411	29.5966	29.1403	28.6821		27.4363	27.5823	27.4162	27.6132	25.3445	28.1767	26.6031	28.9149	27.6856	28.215		27.095	28.5697	27.8529	28.5683	27.4074
334	28.8702	28.807	28.7838	28.3399	29.1603	28.7281	27.5624	28.2199	28.5493	28.7488		28.8146	28.5154	28.7104	28.884	28.5624	28.9256	27.9127	28.6508	28.8973	28.3515		28.0918	29.4384	28.2138	28.0938	28.2989	28.7031	28.733	28.6539	29.3402	28.1942		28.127	27.7568	27.8118	27.546	25.3447	28.4392	27.4322	29.2183	27.8886	28.4511		27.4153	28.2932	28.5636	28.571	28.0861
335	28.6731	28.3969	29.0873	29.0108	28.5604	28.8043	28.3595	27.8422	28.9162	27.839		28.7711	29.3507	27.9859	28.8307	27.7642	29.9215	28.3594	28.3464	28.8523	28.8341		28.0995	28.4189	28.0036	28.5435	28.4823	28.4078	28.8539	29.2185	29.3827	29.1155		27.6767	27.0951	27.2359	27.1294	25.3834	28.448	27.2763	28.689	28.3244	28.5249		27.7769	27.5251	28.3303	28.7965	28.2376
336	29.1975	28.6689	29.1982	28.9829	28.3746	28.8649	28.9246	28.7384	28.6894	28.7025		28.0206	28.8252	27.8528	27.9108	28.3846	29.4052	28.6154	28.1051	28.1236	29.123		28.1769	28.8222	28.4832	28.3287	28.1608	28.2803	28.3897	29.2947	29.0114	28.4915		28.0401	27.3375	27.5962	27.0104	24.9812	28.3639	27.0801	29.1563	27.9844	29.1626		27.6103	28.3434	28.6239	28.3752	27.6327
337	28.7525	29.1951	29.0103	28.9052	28.7878	28.2869	29.1041	28.0825	28.8659	28.6389		27.8493	28.5956	28.5272	28.6342	28.8682	28.7008	28.4641	28.2135	28.5979	28.6798		28.2895	28.2173	27.5481	28.0838	29.1829	28.4631	28.5746	28.6036	28.869	29.4395		28.0185	28.6251	27.7899	28.0381	24.7912	28.3395	27.8069	29.5062	28.0673	28.318		28.1543	28.8972	28.3835	27.6862	27.6849
338	28.7583	29.4262	29.933	28.3746	28.3779	28.7517	28.9861	27.8395	28.2606	28.4095		27.9595	28.6051	27.5509	28.8539	27.9662	29.3161	28.3042	28.263	29.232	29.0164		29.0537	28.5633	28.0298	28.6319	28.0963	27.8892	28.6919	29.2356	28.1243	28.793		27.9411	28.1817	27.6322	27.6142	25.2998	27.8117	27.1195	29.7452	27.8009	28.5717		28.1529	28.9911	28.4897	28.4031	28.4707
339	29.0083	28.8441	29.2933	28.696	29.2496	28.7381	28.7835	28.3495	29.3058	28.4174		28.3359	28.1884	27.7497	29.211	28.6489	28.58	27.7875	28.6713	28.4294	29.171		28.2848	28.6799	28.0414	28.0137	28.7381	28.2938	28.6889	28.5075	28.4548	28.6138		27.7114	28.6194	27.9564	27.0282	24.7074	28.9975	27.0895	29.2883	27.7812	27.9892		27.5525	28.7131	28.7253	28.2242	28.226
340	28.6425	29.3402	28.8003	29.7866	28.9871	28.6339	27.8291	27.6033	28.5187	28.4105		28.2481	28.9435	27.713	28.7478	28.2852	29.071	28.0831	28.4929	29.0676	28.7603		27.953	28.4805	27.912	28.862	28.6372	28.6232	28.6731	28.3212	28.4657	28.4772		28.0979	28.2665	29.1174	28.1528	25.083	28.9512	27.245	29.2111	27.3415	28.6216		27.909	28.4369	28.6475	28.2002	28.5573
341	29.1256	28.6844	28.6944	28.8434	28.4752	28.8531	27.9843	27.992	28.9509	28.353		28.6867	28.9383	28.136	28.9973	27.9202	28.8368	28.028	28.5091	29.5539	29.2755		27.9806	28.3545	28.2355	28.0871	28.0257	28.0254	27.8742	29.4209	28.8792	28.0326		27.9208	27.9964	28.2572	27.5773	25.094	28.4184	27.3747	28.7595	28.3236	28.1006		28.1368	28.4086	28.8548	28.3672	28.2048
342	29.0276	28.603	29.0318	29.5279	28.9897	28.3659	28.4081	28.4483	29.2144	28.7857		27.6188	28.4637	28.1652	28.4928	28.4615	29.3948	28.5124	28.2657	28.516	28.8475		28.4762	29.2161	28.2455	28.2617	28.764	28.185	28.883	28.926	27.6758	28.5927		27.5841	28.9453	28.339	28.0253	24.6064	28.4327	27.3627	28.9109	27.5762	28.2478		27.2564	27.3678	28.5835	28.5728	28.5949
343	28.442	29.1028	28.5949	28.9971	28.9834	28.2624	27.7329	28.5203	28.9842	28.6676		27.8803	29.2576	28.6176	28.9933	28.4401	29.2254	28.1538	28.5489	28.6146	28.7013		28.2662	28.9658	28.4032	28.178	28.933	28.3568	28.5133	29.1843	28.2501	27.9436		28.2425	27.8109	28.2615	27.7003	24.6469	28.4299	27.8491	29.2339	28.0486	28.423		28.269	28.6243	28.437	28.5949	28.0934
344	29.2103	28.4722	28.7488	28.9231	28.8933	28.7068	27.9788	28.3951	29.2061	29.3895		27.4705	29.031	28.4927	28.7445	28.9181	27.9221	28.4686	28.5935	28.4256	28.6807		27.7437	29.1871	28.1421	28.3249	28.9213	28.2326	29.1551	29.5825	28.5036	28.5585		27.7544	28.6977	28.1993	28.0967	25.307	28.8083	27.1296	28.7403	28.5715	28.8326		28.8024	28.1588	28.7211	28.522	28.2323
345	28.7281	28.6985	28.6782	28.6705	28.9238	28.618	28.3188	27.493	28.9905	29.3049		28.373	28.5405	29.2088	28.7833	28.5115	28.8693	28.202	28.4707	28.4502	28.9178		27.8024	28.6911	28.4829	28.7487	28.541	28.6948	28.7051	28.044	28.4255	28.2568		28.8131	28.5017	28.7601	27.1867	24.959	29.1202	26.9009	29.4728	28.4445	29.27		29.0174	28.3805	28.3475	28.0592	27.7042
346	28.8399	28.4609	28.7489	28.9422	29.4129	27.7978	28.5952	28.9449	29.1921	28.6871		28.6207	28.4312	29.1308	28.3109	29.1811	28.7072	28.6518	28.9248	29.4578	28.306		27.6695	28.3878	27.9303	28.624	29.0678	27.6187	28.0498	28.2323	28.8009	28.6359		27.9447	28.4317	27.541	27.7176	25.3374	28.8541	26.8005	29.0044	28.4352	29.0149		27.6436	28.6687	28.3316	28.4575	28.4491
347	29.1834	28.9346	29.0561	27.9816	29.087	27.6926	28.4302	28.4739	29.0301	28.2493		27.7369	28.1321	29.1564	28.5974	29.0929	28.8765	28.4443	29.1553	28.6219	29.2051		27.9479	28.6045	28.0505	29.0913	28.4795	27.6617	28.8901	28.175	28.706	28.397		28.1694	28.8759	27.5157	27.5009	24.1451	28.7575	27.0149	29.3027	28.4488	28.7447		27.7099	28.1986	28.584	28.1658	28.2355
348	29.6536	29.0227	29.1307	28.6557	28.5508	27.5183	28.144	28.3774	28.4354	28.8007		28.8547	28.7986	28.691	28.5329	28.278	28.3602	28.3496	28.539	28.5093	28.6306		27.6854	29.0298	27.9128	27.9669	28.3641	28.608	28.771	28.3645	29.0737	28.8616		28.2867	28.5394	28.012	27.7647	24.3749	29.2952	27.3787	29.1491	28.3631	28.7759		27.9703	27.998	28.1204	28.6025	28.1284
349	28.9983	29.3902	28.744	28.6847	28.371	27.8643	28.4774	28.6252	28.201	28.6018		28.4774	28.2541	29.0372	28.1772	29.0036	28.2298	28.6542	28.5984	28.8106	28.9335		28.1377	28.985	28.5319	28.196	28.6727	28.1277	28.1358	27.8219	28.6442	28.709		28.1256	28.3269	28.1397	27.618	24.1909	29.0366	27.4726	29.6966	28.46	28.3655		27.4849	28.1741	28.4727	28.3232	28.595
350	29.2042	28.9483	28.53	28.8392	28.824	28.3148	27.5102	29.3503	28.1895	28.1491		28.0905	28.9023	27.8875	28.3203	28.8006	28.4966	28.1414	28.1121	29.0442	29.3633		27.8972	29.0256	28.8629	28.3987	29.0192	28.1661	28.5069	28.1668	27.9879	28.1458		28.3658	28.163	27.9636	28.2255	24.393	29.0436	27.9404	29.3175	28.779	27.5045		27.7871	28.856	28.6313	28.205	28.2112
351	28.6612	28.6809	28.4889	28.5074	28.7372	28.0625	27.9364	28.1431	28.4334	28.2262		28.0086	27.7991	28.3392	28.6966	28.8251	28.9886	28.2356	27.632	29.0122	29.1679		27.2302	28.504	28.7779	27.9609	29.2187	28.2323	27.4051	27.6724	28.7053	28.2783		27.9557	28.8104	27.8743	27.6471	24.9297	29.3401	27.323	29.8628	28.3354	27.8928		28.514	28.9371	28.6994	28.4279	28.0664
352	29.2343	28.6558	28.3066	28.4968	28.8629	28.5127	28.0824	28.2726	28.5543	28.5462		28.2801	28.2463	28.8776	28.5071	28.2027	28.9596	28.4398	28.6209	28.4669	29.1139		27.7904	29.0328	28.1497	28.2585	28.8291	27.8057	28.7882	29.1986	28.8015	27.5053		27.5943	28.1647	28.2423	27.6234	24.7799	28.7067	26.8266	29.8381	28.0004	28.2215		27.6985	28.4466	29.1407	28.1155	28.257
353	28.4066	28.5119	28.1898	28.1859	28.1694	28.1984	28.3933	28.0622	29.0285	28.4413		27.9855	28.5654	28.3236	28.3386	28.5049	28.6748	28.9611	27.9502	28.1643	28.9199		27.0173	28.5896	28.3081	28.1197	28.7299	28.0163	28.1478	29.2081	28.2939	27.6975		28.3641	28.6184	28.5246	27.6903	24.6803	28.6407	28.7117	29.3379	28.4397	28.2206		28.4079	28.553	28.6334	28.5513	28.2314
354	29.1205	29.0438	28.7824	28.037	28.7137	27.9204	27.844	28.4675	28.3286	28.3217		28.8335	28.2476	29.0548	28.1467	27.9239	29.2946	28.7464	27.9201	29.014	29.0704		26.938	28.394	27.8312	28.6387	29.1004	28.374	28.4158	28.7414	28.6574	28.1044		28.1019	28.176	27.6544	27.6444	24.8218	28.6292	27.6556	29.397	28.2512	28.4804		28.0385	28.4037	28.2958	28.4651	27.8875
355	28.4985	29.2093	28.5728	27.652	28.5202	28.2236	27.5597	28.5052	28.9099	28.1827		28.1304	28.7973	29.3809	28.1419	27.8887	28.6502	28.3502	28.431	28.7045	28.8164		27.1269	29.313	27.747	27.7105	28.8307	28.3605	28.5905	28.8431	28.2832	28.4912		27.7069	29.0384	28.144	27.1543	24.4742	29.184	27.5724	29.6041	28.7625	28.059		28.3008	28.1609	28.2566	28.0701	28.6888
356	28.7824	28.9938	27.8451	29.2515	28.3429	28.1253	27.3525	28.74	28.2767	28.6024		28.3493	28.5714	28.3867	28.6276	28.0634	28.4077	28.808	28.174	28.9819	28.8476		27.5366	29.3616	27.5637	27.9475	28.9615	28.5507	28.1305	28.731	28.2101	27.1669		28.0998	28.4005	28.1837	27.1946	25.1695	28.5845	28.0405	29.2927	27.858	28.4907		28.4081	28.4484	28.9127	28.6969	27.9137
357	29.1827	29.2446	28.9855	29.0747	28.1096	27.9066	28.158	29.0478	28.8681	28.7192		28.4946	28.4624	28.8498	28.3416	28.2903	28.4081	28.8378	28.2162	29.0126	28.8557		28.1446	28.4355	27.5708	28.3138	28.8295	28.116	28.4265	28.6876	28.069	28.3228		28.0612	28.0584	28.0796	27.5414	24.7992	28.4535	27.6605	29.5246	28.6279	28.9873		27.9128	27.8197	28.001	28.7393	27.8003
358	29.1051	28.4711	28.6687	28.2231	28.1604	28.5655	28.8562	28.2161	28.6896	29.2672		28.1852	28.1923	28.5604	28.932	28.6559	28.6951	28.6794	29.1049	29.2724	28.347		27.8078	28.8121	28.3223	28.098	29.2517	28.2958	28.2794	28.7696	28.2951	27.942		28.2833	28.58	28.7227	27.1362	24.5363	27.8223	27.7502	29.3002	28.9331	29.1024		28.3456	28.4816	28.7004	28.2239	28.0941
359	28.8832	29.3227	29.515	28.7953	28.6926	28.8294	28.8148	28.1798	28.5154	28.3263		28.454	28.0364	28.5447	28.7048	28.3945	28.6381	28.5635	28.5468	29.1689	28.7542		27.4679	28.585	28.1547	27.6266	28.431	28.2022	28.2937	28.4584	27.9813	28.2657		27.7258	28.4274	28.8796	27.6983	24.8256	28.3912	27.5619	29.3581	28.1063	28.7358		28.0268	28.3093	28.4725	28.2693	26.6564
360	28.6248	29.713	29.2353	27.9233	28.1473	27.542	28.6184	28.0142	28.3532	28.4		28.6303	28.1064	28.2473	28.2752	28.036	28.6701	28.6805	28.446	28.3037	28.4103		28.0317	28.3618	28.1527	27.729	28.5296	28.4527	28.2812	29.0313	27.9897	27.9775		28.4055	28.2794	28.78	27.1727	24.9006	29.0187	27.012	29.8632	28.0613	28.7249		28.4858	27.7309	28.8479	28.6077	26.4585
361	29.1331	28.8758	28.5005	28.4817	28.9434	28.2961	28.5264	28.5956	29.0693	28.5866		28.2924	29.1555	28.1243	28.6499	28.9113	29.1279	28.6458	28.1889	28.3269	28.6998		27.9858	28.3318	27.5919	28.1184	28.1937	29.0551	28.2635	29.1824	27.8094	27.9116		27.7219	28.0658	28.0184	27.2857	25.3521	28.3663	27.5457	28.9494	27.8723	28.1417		28.1523	28.4109	28.4657	28.8362	26.8954
362	29.0875	29.5624	28.9643	28.476	28.6238	28.0376	28.6578	28.489	28.2884	28.746		28.3492	28.6029	28.9922	29.3092	28.9022	28.897	28.7964	28.0467	28.8544	28.425		27.7665	28.3521	27.6976	27.9165	28.6702	28.9038	28.3453	28.9633	26.7754	28.3736		28.0281	27.9937	28.5922	27.4282	24.7561	28.9846	26.9928	28.9759	28.0452	28.6421		27.8578	27.9819	28.4313	28.3199	27.2609
363	29.0945	28.2918	29.3737	29.033	28.1394	27.3101	28.1137	27.1188	28.0708	28.4958		28.8236	27.7608	28.7532	28.5172	28.6792	28.8744	28.8469	29.0714	29.3419	28.5344		28.2738	28.5766	28.0954	27.4774	28.8631	28.5779	28.2149	29.2525	28.0045	28.2703		27.7112	28.1338	28.225	26.9471	24.5071	28.5927	27.1697	28.9043	28.3917	28.4899		28.4271	28.7852	28.3497	27.9244	27.5157
364	29.1679	28.4517	28.7148	28.9676	28.4539	27.7932	27.9143	28.0047	28.4677	28.0479		28.3429	27.6077	29.3233	28.9187	28.7139	29.1849	28.7156	28.356	28.534	28.3629		28.2186	28.0348	27.8296	27.7942	28.3466	28.0445	28.6086	28.8545	27.6348	27.861		27.5597	27.9077	28.857	27.1952	24.9935	28.1809	27.1227	29.209	28.1576	28.1018		28.4507	28.8442	28.7281	27.9151	27.3822
365	29.1517	29.5187	29.0703	28.1886	27.9798	27.7773	27.9032	28.6887	28.4188	28.4515		28.1245	27.6912	28.4915	28.1443	28.7466	29.2065	29.1079	28.1566	28.6786	27.8233		27.6658	28.673	28.0325	27.9527	29.4157	28.9566	28.6585	28.9081	28.1489	28.3888		27.5325	29.2387	28.4222	27.3704	24.6477	28.2717	26.6012	29.7194	27.8107	28.5707		27.5751	28.3324	28.3671	28.2187	26.9554
366	28.7916	28.5284	28.7611	28.5776	28.3057	28.3137	28.7547	28.2145	28.9442	28.4038		28.6038	27.2226	28.5239	28.884	27.8961	27.9301	28.7434	28.4873	28.7746	28.6829		28.2162	28.7064	27.7242	27.366	28.5484	28.5339	28.5301	28.9839	27.7921	28.2522		27.2383	28.2818	28.0584	26.9775	24.6528	28.5874	26.862	29.3626	28.3567	28.3964		28.8544	28.5081	28.2691	27.6669	28.2228
367	29.8518	28.1999	28.9978	28.2802	28.9166	28.1403	28.3451	28.2719	28.8332	28.8257		28.3128	26.8974	28.2856	29.4183	28.21	28.9955	28.4737	28.0823	29.1774	28.6711		28.0898	28.1639	27.5899	27.634	28.9223	29.2144	27.7261	28.2777	27.7829	28.1492		27.7238	28.2942	28.5139	27.2124	25.4853	27.8188	27.3463	29.5155	28.0619	28.1793		28.3451	29.2235	28.1224	27.9445	27.1061
368	28.6858	29.0316	29.2253	28.7252	28.2565	28.101	28.8638	28.402	28.9781	28.8079		27.3065	27.4651	28.4024	28.6171	28.3645	28.775	28.514	27.6155	28.9243	28.0224		27.496	27.8329	27.8874	28.1287	28.9378	28.857	28.798	29.0756	27.1016	28.1534		27.5772	28.1977	28.6389	27.5608	24.9506	28.1651	26.9601	28.8154	27.9281	28.6152		28.0082	28.2797	28.5156	28.4349	27.1219
369	29.2634	28.8925	28.8548	29.4395	28.7961	28.217	27.7614	27.9636	28.864	28.3928		27.8275	28.3096	28.7888	28.9418	27.9655	29.1865	28.6346	28.3477	28.7623	28.756		26.732	28.7127	28.1876	27.7503	28.2329	28.0201	27.9973	28.4141	27.9941	28.4733		28.0793	28.1826	28.5148	27.3727	24.5598	28.329	26.9252	29.0037	27.5271	28.5292		28.1903	28.5922	28.1504	29.0669	27.9109
370	28.8383	28.4547	28.9499	28.7009	28.1826	28.3051	27.8283	28.1719	28.6133	28.5543		28.0733	28.5259	28.4037	29.2125	28.2586	29.2067	28.3428	27.9475	28.9434	27.9546		27.6061	28.096	28.1964	28.7055	28.1892	28.6277	27.4445	28.6755	28.0584	27.5318		27.2642	28.4116	28.4719	26.8576	25.3439	28.6127	27.5928	29.4541	28.2933	28.5241		28.532	28.2839	28.2661	28.593	27.7004
371	29.4252	28.3007	28.1094	28.5349	28.389	28.1655	27.8946	28.4629	28.8348	28.7898		27.6709	28.6075	28.5783	28.6972	28.7805	29.1771	27.8944	27.8138	28.526	28.5022		27.6506	28.6442	27.8361	28.7605	28.5833	28.6282	27.8426	29.286	28.6686	27.2265		27.7869	28.542	28.578	26.787	24.9168	28.0536	27.0717	28.9969	28.4313	28.3676		28.1927	28.3655	28.4405	28.5968	28.169
372	29.4208	28.4506	28.5831	28.1303	28.4359	28.0576	28.2873	28.1721	28.3336	29.2979		27.0737	28.6995	29.504	29.4073	28.4488	28.8453	28.1523	28.2414	29.3172	28.4994		28.0269	28.3633	27.922	27.9847	29.0135	28.2194	28.4813	28.6958	28.6283	27.2194		27.7914	28.0067	28.7671	27.203	25.1649	28.609	27.669	28.9591	27.5951	28.5806		27.9913	28.189	28.3187	28.5929	27.3998
373	28.7633	28.5406	28.4458	28.7292	28.4073	28.3424	28.1256	28.8234	28.6051	28.6047		27.3966	28.745	29.0824	29.0214	28.74	29.2274	28.6466	28.4604	28.5022	28.1679		27.3415	28.4146	27.4242	28.4461	28.3885	28.5266	28.2094	28.2872	28.4085	27.7292		27.9292	28.4532	28.7886	26.4267	24.6956	28.9487	27.4757	30.0816	27.3823	28.622		27.9876	28.4243	27.9587	28.9103	27.6819
374	28.6376	28.7529	29.0874	28.9587	28.5301	28.113	27.9053	27.8374	28.4285	28.8797		27.9128	28.5613	28.6504	28.8283	28.9169	28.7408	28.2543	28.0612	28.0969	28.2981		26.801	28.376	27.2373	27.8578	28.665	28.0353	29.0346	28.3184	28.8513	27.8037		27.9403	28.5886	28.6841	26.8089	25.1322	28.9326	27.0135	29.4004	27.8453	28.4505		28.5276	28.0484	27.9128	28.7863	26.9321
375	29.129	28.5366	28.1084	28.856	28.5595	27.7758	28.5348	27.8092	28.6694	28.6822		27.7155	28.8721	28.5276	28.791	29.0224	28.8287	28.2106	28.2474	28.3763	28.6328		27.3071	28.3559	28.3325	28.7329	28.6886	27.8905	28.0077	28.7464	28.1297	26.9296		27.3293	28.4566	28.9038	26.5254	24.9154	28.6419	27.6715	29.562	28.3871	28.2404		28.2192	28.4004	28.1659	28.4512	27.5801
376	29.8381	28.8306	28.2681	28.7254	28.7227	27.5389	28.4733	28.273	28.8688	28.8026		27.5069	28.583	28.408	28.0654	28.7363	29.4467	28.0846	28.5947	29.4355	28.6942		27.3525	28.7154	28.2	28.4463	28.6894	27.6837	28.4639	28.0199	28.0705	27.8336		27.856	28.0248	28.0092	26.7631	24.4047	29.3085	27.6898	29.9883	27.408	28.8038		28.2893	27.8303	28.406	27.6577	27.2209
377	29.0685	28.9749	29.2106	28.8611	29.5255	28.3724	28.0225	28.4707	29.211	28.5388		27.6929	29.2508	29.1045	29.1813	28.5345	29.027	28.6122	27.8992	28.5463	28.0616		26.8771	28.3282	27.1389	28.1173	28.3462	27.8502	28.3716	28.0781	28.061	28.2312		27.2704	27.9966	27.8736	26.74	24.7694	29.0747	27.3907	29.6507	28.0969	28.0466		27.1094	28.1287	27.9841	28.2618	26.9256
378	28.0102	29.1964	28.1715	28.1787	28.8463	28.2446	27.7257	28.2662	29.0343	28.5344		27.8608	29.3782	28.4979	28.3193	28.3449	28.8778	28.1856	27.9875	28.6203	28.2204		26.7312	27.0998	27.1834	28.2159	27.9115	29.2379	28.8789	28.9774	27.6628	28.4668		27.2456	28.5085	27.6527	26.5234	25.0494	28.7529	27.5619	28.9638	28.0533	28.457		28.6209	28.3728	28.0302	28.2949	27.5456
379	29.0008	28.7366	28.8833	28.3689	28.5608	28.5929	28.1769	27.9695	28.7636	27.944		28.3972	29.2531	28.7951	29.2828	28.5351	29.4646	28.1289	28.552	28.9462	28.2153		27.6227	28.0666	27.6035	28.4952	27.6966	28.6268	29.2031	28.5297	28.6161	27.6226		26.963	28.3645	28.4917	26.9029	24.991	28.9881	27.7963	29.0852	27.7252	28.2413		28.7775	28.3567	27.9526	28.0442	27.1021
380	28.6496	28.9297	28.9899	28.2562	28.5826	28.3775	28.6269	28.448	29.023	28.3673		27.7457	27.7783	29.0878	29.1558	28.5387	29.3776	28.4097	28.271	29.0475	28.4022		27.1173	28.0273	27.3858	27.8012	28.1428	28.1805	28.3244	28.4622	28.6321	28.4418		26.4762	27.6965	28.1642	26.5353	24.9427	28.4298	27.7622	30.0368	28.0563	28.6071		27.8961	28.0717	29.3373	27.9754	27.2186
381	29.4437	29.4848	29.0785	28.6721	28.2617	28.5524	28.7266	27.3236	29.19	28.2639		28.1515	28.4196	28.807	29.2024	28.5954	29.1614	28.3755	28.5677	29.2951	28.5376		26.6643	27.8001	27.4911	28.4308	28.2188	28.7538	28.6495	28.6959	28.2605	27.6735		26.9957	27.7784	28.4411	27.2416	24.5177	29.2304	28.14	29.389	28.5309	28.7624		27.5647	27.8046	28.2407	28.5198	26.6096
382	28.9111	28.9684	28.4547	28.3844	28.8091	28.5594	28.1327	28.1148	28.3261	28.1814		27.9979	28.1527	28.7503	28.6905	28.6894	29.4034	28.3476	28.551	29.2266	28.4585		27.1081	28.1718	28.1994	28.3486	28.3754	28.6959	29.1347	28.996	27.8104	27.775		27.8794	27.7142	28.8011	28.3154	24.9706	28.1926	28.0447	29.3678	28.9393	28.4196		28.1522	27.9515	27.6651	28.2797	26.8487
383	28.7898	29.5	28.438	28.3967	28.6295	28.344	28.1068	28.4299	28.6841	28.3769		27.3559	28.8985	28.3252	29.0258	28.6785	29.4501	28.4231	28.6504	29.1172	28.1822		26.9191	27.1268	28.0694	29.0509	27.3782	27.9676	28.5412	28.9197	28.1837	28.6743		27.5125	28.1012	28.4843	27.5715	25.0853	28.5547	27.4814	28.67	28.5341	28.2631		28.544	28.5935	28.663	28.2211	27.2118
384	28.4076	29.1157	28.5126	28.4443	28.5825	27.9678	28.258	27.2877	29.1823	28.7206		28.0903	28.4672	28.7358	29.175	29.1511	28.9232	27.646	28.3056	29.044	28.2969		27.0324	27.9892	27.8125	29.2649	27.7687	28.7074	28.9888	29.1911	28.3224	28.7626		27.3142	28.4765	28.1001	27.5022	24.6561	29.2388	28.0132	29.2042	27.637	28.136		27.9979	28.5069	27.7717	28.8374	27.0799
385	29.1148	28.7571	28.1584	29.1296	28.0073	28.4287	28.5432	28.0168	28.9883	28.7387		28.0031	28.5403	28.3168	29.1277	28.5618	29.2818	27.6943	28.2563	28.7624	28.5433		27.3236	27.9861	28.2168	28.4926	27.5354	28.8382	28.2503	28.6767	28.0877	28.8519		27.8702	28.2321	27.3007	27.6303	24.735	29.3948	28.3025	29.261	27.9104	28.2209		27.7252	28.1116	27.7096	28.6577	26.7288
386	28.8446	28.9697	28.5464	28.5314	28.8137	28.3624	28.1508	28.4916	28.5514	28.5287		28.2218	27.5181	28.7312	28.1812	28.4083	29.6115	27.7446	28.774	29.2816	28.613		27.0746	28.6373	28.0332	28.6	27.8811	29.0865	28.1297	29.0968	28.16	28.5473		28.0128	28.3164	28.3503	27.9382	24.9409	29.2167	27.7994	28.7777	27.6729	28.6132		28.3454	28.8774	27.9306	28.4172	26.702
387	28.6956	28.7455	28.7999	28.5275	29.024	28.8054	27.971	28.4418	28.6468	28.3367		28.1483	29.1317	28.8173	28.2045	29.1394	29.1495	28.5282	28.4294	29.0533	28.6483		27.1768	28.6325	27.2586	28.2728	26.6748	29.318	28.5987	28.622	27.4428	28.9391		27.4949	28.5247	28.699	27.5417	24.8186	29.0553	28.4038	28.8553	28.0601	27.6761		27.4495	28.0723	28.7925	28.3727	26.9025
388	28.7338	28.9536	28.2479	28.2862	28.1845	28.3324	28.4471	28.2474	28.3087	28.5094		28.152	28.6027	28.0524	29.0902	29.6098	29.1835	28.3485	28.6258	29.1093	28.5336		27.0353	28.4075	27.3952	27.5513	27.6133	29.1079	29.2943	29.0325	28.267	28.6309		27.5492	28.3181	28.239	27.5688	24.6947	28.8388	28.0243	29.1455	29.024	27.7989		27.9863	28.0575	27.7057	28.5006	27.4386
389	29.9215	28.7005	28.6793	28.4396	28.4491	28.2111	28.6051	28.0922	28.2961	29.0071		28.4568	28.3242	28.7923	28.6549	28.8706	29.3239	28.1183	28.5544	29.5583	28.5078		26.3483	27.9683	28.377	28.6027	27.8683	28.8402	28.69	29.0891	28.3646	27.9121		27.7147	28.3306	27.9439	27.0315	24.9673	28.9793	28.2237	29.2391	28.1529	27.9173		28.2187	28.4099	28.6567	28.3031	26.5879
390	28.7579	29.1676	28.3897	28.195	29.0765	28.8885	27.4771	27.8875	28.4668	28.1577		27.6849	28.4962	28.9105	28.8954	28.9889	28.8646	27.8663	28.5826	29.0441	28.2105		26.5284	28.7652	27.6792	28.6562	27.8564	28.4105	28.4256	29.1414	28.1328	28.1612		27.3532	28.6901	28.4362	26.7573	24.8003	28.9466	27.6906	28.9258	27.3987	28.5187		28.183	28.4546	29.4101	27.7382	28.1106
391	29.406	28.8281	28.5306	28.9218	29.2301	28.9908	28.2972	28.6855	28.0184	28.6121		27.7151	27.8131	28.8062	29.2257	29.5781	29.4728	27.7396	28.7456	28.835	28.0467		26.0096	28.0315	27.4752	28.3211	28.1034	28.5103	28.5616	28.7365	28.5075	27.6275		28.5356	28.3839	28.1337	26.702	25.1244	28.8464	27.4457	29.3727	28.4096	28.6153		28.1297	28.6358	28.2632	27.5982	27.54
392	29.5063	29.1487	28.7773	28.7771	28.5212	28.6971	28.2398	28.0545	29.0054	28.1681		28.2023	28.358	28.2549	27.974	29.0363	29.4503	28.5615	28.5652	28.8349	27.8294		25.7778	28.3252	28.3897	27.6763	28.0315	28.8289	28.7791	28.5868	28.063	28.0684		27.9061	28.724	28.505	27.0929	25.4762	28.4926	27.6384	29.6966	28.3726	29.1303		28.2248	28.4758	28.0626	28.0041	27.8358
393	29.672	29.1498	28.0773	28.4	28.8528	29.4231	28.4257	28.4283	28.4997	27.8487		28.0053	28.6339	28.5566	28.5348	29.147	28.637	28.3823	28.2671	28.8492	28.7712		26.5877	28.2922	27.5255	28.9006	28.361	28.5705	29.2621	28.3724	28.1558	27.4611		27.5226	28.9203	27.7614	26.5208	24.6032	28.3274	27.3235	29.1894	28.5616	27.6242		28.3211	28.6005	28.6213	28.5467	27.5332
394	29.1037	29.378	28.3437	28.0156	29.2454	28.8132	28.087	28.6329	28.4956	28.3376		27.4991	28.4917	28.9548	29.0773	28.9164	28.7644	28.3091	28.3966	28.6127	28.8224		27.0926	28.5711	27.329	28.1867	27.3219	28.3143	28.9308	29.0614	27.7906	27.7819		27.5226	28.992	28.0045	26.7347	24.9232	29.3394	27.2546	28.4696	27.7846	28.1938		27.8138	28.8396	27.8737	27.2841	27.579
395	29.0309	29.095	28.5575	28.3095	28.6868	29.2869	28.4414	28.3599	28.1763	28.2438		27.8053	28.4963	28.1152	28.2155	28.6154	29.2604	28.1392	28.1224	28.8416	28.2728		26.6731	28.5911	27.6929	28.12	27.9075	28.5366	28.9839	28.2574	28.3382	27.8364		27.5051	28.6272	28.7342	26.6021	25.1229	28.8897	27.1886	29.2025	28.2542	27.6626		27.364	28.4431	27.8973	27.7355	27.265
396	28.9013	28.6218	28.9071	29.2479	28.9989	28.507	27.372	27.9614	28.583	28.1738		28.094	28.1276	28.8344	29.2125	28.7259	28.4428	28.4936	28.3557	28.9312	28.2559		26.7404	27.5747	27.6165	28.205	27.9942	28.8859	28.7399	29.6131	28.8287	27.5004		28.067	28.7692	28.3237	27.1019	25.1512	28.0898	27.1941	28.7614	28.3879	28.417		27.8918	27.9213	28.4179	27.7489	27.2521
397	28.723	28.3669	29.0348	28.7762	29.3751	29.0192	28.6269	28.36	28.7337	28.0394		28.0062	28.7999	28.606	28.649	29.1421	28.9436	28.0106	28.2618	29.6126	28.7582		26.9551	28.4301	28.1151	28.4009	28.3593	28.5979	28.8114	29.1539	27.8899	28.4015		28.5937	28.7055	28.4029	26.4582	25.6368	28.8999	27.7677	29.0711	27.5141	28.6121		27.815	28.0043	28.0641	28.0361	28.542
398	28.8442	28.7225	28.7193	28.4902	29.4017	29.3864	28.2597	28.525	28.3375	27.8495		28.4196	29.0406	28.9357	28.8584	29.2616	29.1248	28.4019	28.5229	28.3915	28.8316		26.768	28.2687	28.7639	27.9453	27.8559	28.2387	28.8351	28.6841	28.3913	28.3558		28.1923	28.5705	28.265	26.3442	24.7211	29.1333	28.0056	28.7192	27.996	28.0503		28.4179	28.3025	28.1392	28.1719	26.3096
399	29.0352	28.5478	28.6714	28.468	29.5632	28.2486	28.3273	28.2743	28.7405	28.4715		28.1322	28.2791	28.1324	29.44	28.9167	29.0467	28.6007	28.4673	28.843	28.7462		26.2453	27.6704	28.1366	28.5048	28.4575	29.4002	28.4869	28.2856	27.8229	28.5033		28.2237	28.3796	28.4457	26.034	24.9071	28.4809	27.2478	29.2317	28.253	27.7892		27.2327	27.7744	28.885	28.1407	26.1905
400	28.0915	29.219	28.1683	28.2429	29.571	28.6357	28.3792	28.0435	28.9975	28.293		28.2491	28.8908	28.973	28.8107	28.7188	29.1839	28.8557	28.9819	29.3298	28.3693		27.3283	28.3871	28.1032	28.5749	28.3608	28.6742	27.918	28.6067	27.7594	28.2137		27.5083	28.4761	28.2137	26.9183	25.0395	30.0575	27.416	29.3084	28.3503	27.9141		27.7564	28.3953	27.9831	29.2231	26.3968
401	28.5501	29.1419	29.058	28.479	28.6286	28.7866	28.7682	27.5506	28.7702	27.8239		28.0269	28.6147	28.5076	28.5491	28.8657	28.3616	28.3381	28.4085	29.0795	28.7891		27.0826	28.0524	27.6828	27.8877	27.5932	28.8868	28.4664	29.2806	27.7226	28.3973		27.8702	28.5532	27.9424	27.1904	24.9328	29.3046	27.1671	29.3077	27.4335	27.7927		27.773	27.265	27.5911	28.6	25.8895
402	28.9956	28.9625	28.8245	28.4918	29.482	29.2269	28.6622	28.3699	28.3005	28.9887		28.7195	28.7321	29.1201	28.0745	28.5696	27.93	28.5143	28.3761	29.0344	28.9066		27.0077	28.1661	27.6202	28.6983	27.9194	28.3083	28.5277	28.779	27.4446	27.5387		27.4634	28.6334	27.7272	26.1998	25.3796	29.2869	27.1989	29.1413	28.0307	27.9289		28.3409	27.7586	28.1313	28.5077	26.1436
403	29.1965	28.4868	28.3264	28.4128	28.7562	29.1859	28.112	28.3231	28.4589	28.351		27.9581	28.647	28.2941	29.1306	28.5751	28.6397	28.1634	29.2113	29.5279	28.7063		26.5964	28.0958	28.2872	28.2747	27.7446	27.7433	28.1969	28.8842	28.2089	28.0515		27.6308	28.7689	27.9425	25.4306	24.6527	30.0165	26.969	28.9878	27.6651	27.8212		28.2127	27.8246	28.4819	28.3387	26.429
404	28.5236	28.7003	28.6416	28.5201	29.1648	28.7492	27.559	28.449	28.696	28.5176		27.4822	28.5938	28.2934	28.8726	29.2824	28.7946	28.2542	28.2908	28.5751	28.6001		26.3864	27.9111	28.2606	28.2824	28.6099	28.5108	27.6126	28.6591	28.0126	28.0101		28.0387	29.0397	28.243	25.8628	24.7267	29.4074	26.9683	29.4207	27.3766	28.1858		27.8812	27.8884	28.3015	28.5075	26.8022
405	28.4147	28.7947	28.4062	28.4079	28.1958	28.1739	28.6791	28.0596	28.764	28.0269		27.5533	28.471	28.5325	29.0813	29.0703	28.5971	28.1187	28.139	29.1155	27.7525		27.3205	27.9247	27.9467	27.885	28.5351	29.1778	28.3341	28.0693	28.1972	28.031		27.7266	28.2468	28.4708	25.7645	24.9495	29.105	26.5373	29.1642	27.1681	28.3036		27.2703	27.1051	27.8742	28.6131	26.7439
406	28.653	28.7052	27.9193	27.9985	28.3623	28.9247	28.2484	28.4525	28.2536	27.6836		28.1587	29.3132	28.0853	29.0974	28.9897	27.7931	28.1962	28.3584	28.2118	29.326		26.492	28.2557	27.3333	28.2964	27.6832	28.2439	28.4985	28.1802	27.463	28.6027		27.1831	28.6972	28.5108	26.6249	25.2036	29.2314	26.4604	28.732	28.142	27.3365		27.4733	27.6672	28.2521	28.6827	26.5197
407	28.8523	28.7973	28.8343	29.021	29.141	28.8817	27.8735	28.1771	28.3024	28.0409		27.853	28.7651	27.4084	28.4127	28.5934	28.4335	28.1137	28.4115	29.3603	28.7258		27.0121	27.6587	28.4768	28.1667	27.6005	28.7192	28.1541	28.5363	27.2436	28.3078		28.4835	28.5808	27.559	26.5804	25.0709	29.7347	26.6334	29.0691	27.458	27.6288		27.5261	27.0193	28.598	28.5676	26.6144
408	28.9042	29.13	28.6799	28.0262	28.4573	28.3278	27.6115	27.9807	28.1172	28.1119		27.2241	28.8348	28.7023	28.4912	28.4018	29.0839	28.0497	28.1244	28.3187	28.3506		26.7691	28.1413	27.0584	27.5559	27.9689	28.6104	27.7363	27.7801	27.502	27.9472		27.753	28.7676	28.1727	27.1017	24.9554	28.7031	27.0096	29.8983	27.9407	27.6174		27.5964	27.4737	28.6023	28.654	26.1458
409	28.5766	29.0736	28.6037	29.2552	28.6658	28.9125	28.2372	28.4787	28.382	27.6551		27.5021	28.9087	29.1858	28.9386	29.3419	28.7474	28.3063	28.0198	28.3831	28.426		26.8662	28.5332	26.884	27.2928	28.0261	28.6397	27.7499	28.5876	27.343	27.6474		26.741	28.0799	28.0066	26.4487	25.1576	29.6833	26.7946	29.3802	27.7679	27.879		27.4772	27.6633	29.211	28.183	27.0229
410	29.0316	29.0471	28.535	29.3456	29.2776	29.2321	28.8312	28.2438	28.8731	27.3531		27.1013	28.5331	28.3884	29.2457	28.5604	28.74	28.0901	28.4971	28.4765	27.9166		26.9959	27.91	27.685	28.1731	27.6667	28.614	28.2193	28.826	27.8863	28.0237		27.5533	29.2461	27.6563	26.3249	24.8275	28.3034	26.8472	29.395	27.1926	28.097		28.4973	27.0268	28.3664	28.4363	27.2773
411	29.5681	29.0007	29.326	28.2453	28.9439	29.2612	28.3633	28.9977	28.6516	28.1123		27.7812	29.1371	28.5378	28.3495	28.0707	28.2126	28.067	28.8535	28.6114	28.8861		26.9019	27.6719	27.383	28.189	27.3967	28.097	27.9308	29.1405	27.4354	27.8651		26.9101	28.4817	28.3411	26.4728	24.6446	29.1174	27.2	29.4765	27.2234	28.0817		28.2677	27.9227	28.373	27.9634	26.4943
412	29.262	28.9077	28.6178	28.9356	28.6318	28.8951	28.1889	27.6427	28.2426	27.8255		28.0323	28.715	28.688	27.4887	28.7146	28.4384	28.2104	28.1791	28.566	29.2085		27.3029	27.7324	27.3829	28.0823	27.8361	27.7223	28.2879	29.0848	27.5832	28.125		26.8911	28.5189	27.3638	26.1089	24.8062	28.804	27.3437	29.4869	27.2724	28.1134		27.6167	27.5713	28.399	29.6836	25.9811
413	28.3683	28.7792	28.2968	28.621	28.6912	28.5908	28.2253	28.2269	28.2492	27.9013		28.3487	28.7001	28.8498	28.2047	29.5129	28.8022	28.3331	28.1177	28.9877	28.4105		26.7453	28.0205	27.8909	28.0104	27.9574	28.4524	27.8304	28.4299	27.595	28.2784		27.866	28.9426	27.9701	26.1596	25.241	29.6763	27.0714	30.3228	27.4418	28.0378		27.9104	28.1694	28.3773	28.3161	26.2766
414	28.3693	28.9861	28.6073	28.2093	29.1404	28.7289	28.287	27.9283	27.9445	27.8078		28.5186	28.8864	28.9742	27.8293	28.874	28.5982	28.2467	27.5493	28.5366	28.8877		26.651	27.5332	27.4232	28.4718	28.1534	28.3422	28.342	28.4	27.7431	28.5881		27.0367	28.3	27.6261	26.133	24.6316	28.878	27.1339	29.2057	27.7113	28.1455		27.2941	28.1415	28.1698	28.4003	26.5381
415	29.3237	28.9517	28.9363	29.0329	28.9059	28.2175	28.5212	27.8309	28.5069	28.347		28.6863	28.7608	29.1945	28.1896	28.8216	28.3433	28.3235	28.404	28.845	29.025		27.0034	28.0292	27.2425	27.6313	29.0492	27.8695	28.339	28.5317	28.3266	27.893		26.6535	29.3701	26.6893	26.7854	25.7826	29.2491	27.1766	29.2539	28.0317	27.5955		28.0033	27.6746	27.7675	28.108	26.5065
416	28.6592	28.7434	29.1829	28.2423	28.8466	28.5129	28.262	28.3041	28.2035	27.9805		28.1071	28.55	28.4167	28.166	28.7803	27.9757	27.8293	28.6834	29.7427	28.5997		27.063	28.484	27.0794	28.4166	28.552	27.9492	28.2019	29.2639	27.7043	28.2432		27.623	28.5878	27.6895	26.4475	25.5596	28.7199	27.5919	28.7559	27.506	28.5718		27.7499	27.953	28.5866	28.2331	25.8933
417	28.9236	29.0684	28.89	27.9522	28.7553	28.608	27.9434	27.6553	28.6195	27.5463		28.1467	28.8471	28.8324	27.7513	29.024	29.2551	27.5788	28.2088	28.87	28.2604		26.9332	28.0601	27.3758	28.0169	28.6155	28.7098	28.1208	28.6882	27.4334	28.4897		28.1471	28.6316	27.6977	26.7325	24.5829	28.8479	26.8669	29.6697	27.887	27.7341		27.3654	28.1501	28.1355	28.2811	26.6986
418	28.3187	29.0898	29.0417	29.0311	29.0351	28.5375	28.2167	28.3237	27.9469	28.4519		27.199	28.1438	28.6705	28.1539	29.0143	28.4598	27.9755	28.4075	28.8117	28.1828		26.7786	27.9847	26.443	28.1881	28.7087	28.0635	28.0345	28.5043	27.2222	28.6343		27.413	28.1146	27.9465	26.7215	25.0529	29.6136	26.8404	29.5253	28.0951	27.586		26.9148	28.2563	28.2592	28.3317	26.2984
419	28.643	29.0083	28.5835	28.2003	29.4256	28.7854	28.2933	27.6477	27.6719	27.8728		29.1574	28.3034	27.9607	28.2952	29.3862	28.8934	28.2251	28.7869	29.206	27.8609		26.7932	27.6876	27.4168	28.6427	28.6264	28.6638	28.2805	28.5531	27.5841	29.0551		27.4678	28.9385	27.3246	26.9723	25.3323	29.1528	27.0359	29.0642	27.655	28.5943		27.6549	27.9833	27.6345	28.2949	26.2048
420	29.4864	28.6542	28.3385	28.5473	28.9286	28.5672	28.4122	27.2237	28.4545	27.9217		28.3798	28.3416	28.0479	28.4261	28.7269	28.7286	28.7386	29.0446	29.114	28.6556		26.9635	27.8878	28.321	28.0442	28.5295	28.6574	28.0705	28.0805	27.8263	28.1453		28.127	28.2911	28.3008	27.2751	25.2651	29.1079	26.5346	29.1818	28.0662	27.7401		28.2501	27.828	27.5477	28.2759	26.4512
421	28.9422	28.8529	28.6977	29.2017	28.5995	28.839	28.2776	27.8702	27.6567	27.9072		28.1812	28.9504	27.7509	28.2774	28.8053	28.3621	28.3358	28.2027	28.4713	28.4311		26.7736	28.286	27.0906	28.372	28.0066	28.5902	28.3972	28.3638	27.4455	28.1739		27.4825	28.2001	28.0429	26.1036	25.3008	28.9842	26.9644	29.4678	27.876	28.1307		27.0228	27.6156	28.4192	28.592	26.7016
422	28.8524	28.8675	28.6468	29.1906	28.593	28.6093	28.409	28.0391	29.1427	28.0575		28.6729	28.5882	28.217	28.026	28.6321	28.843	28.2532	28.2917	27.9682	28.5752		27.2988	27.5361	27.0856	28.562	27.5035	28.8238	28.8615	28.1457	27.8222	28.458		27.7823	27.7613	27.7946	26.667	24.8171	28.6298	26.4223	29.6806	27.5121	28.6592		27.2846	27.988	27.9885	28.58	26.6119
423	28.416	29.0562	28.3934	28.7134	28.7781	28.8781	28.6676	28.1563	28.0866	28.3712		28.1757	28.8753	28.2442	28.0846	27.5795	29.3176	28.7097	28.5771	28.7327	28.5612		26.8565	28.029	27.6359	28.5528	28.3669	28.7916	28.7272	28.151	28.549	28.5969		27.457	29.5479	27.525	26.6799	24.3867	29.2889	26.7174	29.5003	27.973	28.7531		27.0846	28.1801	28.0172	28.5258	26.0974
424	29.2317	29.3769	29.0967	28.0814	29.2996	28.2649	28.8363	28.1287	28.7989	27.8892		27.4085	28.7227	28.3601	28.4733	28.6379	28.6146	28.0574	28.4209	28.9153	28.6091		26.3025	27.97	27.6631	27.6798	28.509	29.0526	28.4486	27.9692	27.4912	27.7341		27.3873	28.4609	27.7617	26.6773	24.9724	29.9812	27.6017	29.9639	27.8557	28.9634		27.5474	28.6161	28.2893	28.1236	27.0724
425	28.4006	29.5444	28.7428	28.8691	29.5527	29.0727	28.6944	28.2056	28.5344	28.0482		28.0617	28.9788	28.2683	27.7095	28.8261	28.3135	28.2681	28.0393	29.1087	28.6799		26.7522	27.6056	28.1511	28.0199	27.955	28.5633	27.9236	28.8167	27.9281	27.9779		27.321	27.8062	27.7767	27.1319	25.0954	29.7084	26.9193	30.0947	27.6377	28.6334		27.0552	28.5232	28.2418	28.0849	26.6518
426	28.4905	29.5689	28.8354	28.2221	29.2163	29.1996	28.3375	28.7084	28.0518	28.2961		28.1791	28.2956	28.5853	27.5158	27.5485	28.2439	28.9295	28.1882	27.901	28.6865		26.7225	27.7786	27.4512	28.2122	28.5843	29.416	28.0987	28.7923	27.8235	28.3227		28.0101	28.3236	27.9337	27.1148	24.6607	29.0776	26.8572	29.6134	27.5268	28.9415		27.6407	28.037	28.1938	28.5883	26.0126
427	28.316	29.7668	29.0199	28.6128	28.7736	29.3514	29.1569	27.659	28.127	28.2246		28.3627	28.6728	27.9263	27.4449	28.0686	29.0157	28.0049	27.7169	28.4905	28.6		26.733	27.806	27.006	28.3648	28.4809	28.0802	28.5736	28.5016	28.1696	28.2599		27.246	29.1671	28.0136	26.0451	24.8756	29.0826	26.6243	30.1805	28.1939	28.3795		27.5005	27.9693	28.4597	28.1845	25.9972
428	28.4823	28.6276	29.1576	29.181	28.5902	29.2692	28.9463	28.2138	28.5413	27.8251		27.468	28.6739	28.1325	27.969	27.7127	28.4831	27.9935	27.9003	28.6545	28.8237		26.6129	27.9702	28.0842	28.1085	28.586	28.0878	28.0485	28.1797	27.7127	28.53		27.4561	28.2115	27.5049	27.4688	25.2135	28.6017	26.953	29.8562	27.5115	28.1582		27.5708	27.9143	27.9544	28.3596	25.9334
429	28.406	28.781	28.4113	28.8549	29.2871	28.9134	29.1104	28.5023	28.6741	27.5793		28.8201	28.7322	28.4786	27.98	27.6073	28.0515	28.5466	28.327	28.7453	28.4398		26.4834	27.787	27.5832	28.3567	28.0461	28.8047	28.1764	28.3576	28.4534	27.6643		28.3996	28.3293	28.4001	26.3967	24.6109	28.9277	26.5169	29.6196	27.7735	28.5159		27.4126	27.8926	28.0958	27.9637	26.2092
430	28.9931	28.9216	28.3288	28.9842	29.2667	29.4968	29.2779	28.0185	28.8998	28.7116		28.5156	29.031	27.9894	27.9757	27.9495	29.0542	28.5975	28.5928	28.6842	28.0331		26.8275	27.6938	28.508	28.1718	28.8084	28.163	28.9021	27.8664	27.4472	28.4296		28.0001	28.3038	28.0143	27.0425	25.1939	28.8724	27.0928	30.0833	27.6774	28.3416		28.1449	27.9261	28.5828	28.7759	26.1073
431	28.687	28.7392	28.3295	28.7114	28.9473	29.0316	28.1267	27.9183	29.1423	27.8812		27.5044	29.2315	28.654	27.9811	27.9483	28.8413	28.4406	28.5546	28.6634	28.668		26.1406	27.1602	28.0809	28.9381	28.0371	28.5636	28.1902	28.0881	27.2816	28.4363		27.9785	28.8664	28.3773	26.4894	25.1893	28.7245	26.6968	30.229	28.2235	28.3091		28.2299	28.0605	28.1877	28.0169	27.0132
432	28.4097	28.382	28.5416	28.4818	28.9665	29.7261	28.6423	27.9479	28.5038	28.4408		27.9373	28.8387	28.2277	28.3528	28.7324	28.8558	27.7807	28.2815	28.8512	28.7191		26.4285	28.0428	28.3372	28.2849	28.2414	28.7334	27.7507	28.5466	28.294	28.3875		27.3186	28.3841	28.9592	26.5057	24.8275	29.1088	26.4824	29.302	27.9459	28.3916		28.1446	28.3679	27.9826	28.4211	26.5121
433	28.0035	29.0711	28.602	28.6814	29.217	28.9667	28.3768	28.2428	28.2127	27.9916		27.7076	29.0164	28.302	28.2364	28.292	28.9046	28.724	28.0869	28.9457	28.4804		26.1268	28.179	28.3324	28.3614	28.1568	29.3068	29.0331	29.0021	27.4509	28.7775		27.8447	28.3585	28.2919	26.6046	24.1786	29.5451	26.9633	29.2619	27.5628	28.4506		27.3386	27.8136	28.0189	28.6825	26.2016
434	28.6238	29.402	28.4616	28.639	29.3618	29.1769	28.9855	28.4184	29.1225	28.1977		28.0205	29.7298	28.1769	27.9595	27.6964	27.9851	28.8111	28.3679	28.6416	28.1374		26.6419	28.1682	28.2258	28.2977	28.3945	29.3545	28.001	28.3593	28.6014	28.687		27.862	28.6824	28.2205	26.6442	24.7711	29.1364	26.5066	29.437	27.2629	28.1178		27.9331	27.9143	28.5351	28.6849	26.7099
435	29.2199	29.0043	28.5257	28.1342	29.4409	28.6396	28.4539	28.5593	28.3097	28.6893		27.8694	29.0737	27.6425	28.1219	27.5853	29.2165	28.2344	29.0398	28.2186	28.8585		26.3018	28.5762	28.1231	28.2645	28.3917	28.4123	28.336	28.2604	27.9049	28.5596		27.8888	28.0716	27.5353	26.5164	24.5062	29.0641	26.0034	29.9871	27.7794	28.7515		27.9275	27.4585	28.7603	28.6869	26.0332
436	29.0034	28.7984	28.5248	28.3288	28.8837	28.8299	28.9609	28.2742	28.7984	27.9236		28.0792	28.6222	28.5269	27.7772	27.7482	28.3382	28.1642	28.2815	28.1166	29.3149		26.7886	28.3626	27.8183	28.3259	28.4511	28.6904	27.8834	28.3429	27.6516	28.2616		27.5418	27.9108	27.8106	26.7941	25.1196	28.9529	26.8857	29.3605	27.4445	28.6011		29.0779	27.7942	27.9651	28.2959	25.6247
437	28.9011	29.2557	28.6067	28.3448	28.9728	28.4615	28.8705	28.0212	28.6442	28.215		27.8912	28.2956	27.8159	28.6197	27.9649	28.9786	28.4133	28.2724	28.4759	28.9987		26.7134	28.4916	28.556	28.5091	29.0686	28.9795	28.0238	28.3423	27.7151	27.813		27.3948	28.3106	27.4767	27.0263	25.6417	28.8965	27.0566	28.7462	27.3549	28.4532		27.6623	27.893	28.4526	28.5964	26.5329
438	29.1453	28.7479	29.038	28.5874	28.9516	28.5873	27.8016	27.8655	29.1324	28.4061		27.9242	28.6635	28.4433	28.2829	28.6789	28.4291	28.3398	28.6572	28.3282	28.8207		26.6434	28.3739	27.8085	28.3493	27.9556	28.667	27.647	28.5398	27.9427	28.602		27.6061	28.3696	27.6577	26.7695	25.2642	28.8884	26.3544	28.6952	27.736	27.7083		28.1074	28.2966	28.3425	28.1379	27.1733
439	29.4919	29.3942	28.8314	28.2385	28.7516	28.6516	28.6764	27.8327	28.6602	28.2422		28.003	27.9222	28.2303	28.0603	28.7343	28.5171	28.3254	28.3158	28.7901	28.1524		26.8859	28.5531	28.2708	28.0802	28.8857	29.0956	27.4035	28.5694	27.027	28.1785		27.3006	27.9844	28.0736	26.2966	24.8488	29.0251	26.8888	29.4247	28.48	27.7168		28.0257	28.0455	28.803	28.7184	26.6643
440	28.7836	29.1378	28.3436	28.2614	28.9829	28.5319	28.3378	28.0371	27.9907	28.4441		27.8341	27.8129	28.1831	28.5695	28.4019	29.0611	28.5182	29.0329	29.2343	29.2484		26.7434	27.9926	28.0051	28.2231	28.2959	28.4867	27.0603	27.7123	27.5864	27.6149		27.5451	28.0748	28.2959	25.8701	25.1338	29.2162	26.806	29.4319	27.7009	28.0485		27.5926	27.303	28.3225	28.8323	27.0221
441	29.569	28.6868	29.0568	28.1601	28.9445	28.7922	28.4642	28.3134	28.2803	28.7461		27.8004	28.0527	28.4877	27.7032	29.1952	29.3832	28.6314	28.4529	28.7707	29.836		26.5633	27.9795	28.4456	28.2253	27.9427	29.1364	28.0514	28.0239	28.0952	28.5476		27.1005	27.7598	28.6568	26.6776	24.9575	29.4432	27.079	29.4424	27.781	28.522		27.4698	27.492	28.2169	27.9276	26.4675
442	28.8757	29.3934	29.1606	27.7355	29.4243	29.2272	28.6776	28.0689	28.2325	28.9082		29.1397	29.111	27.5037	27.8759	28.2073	28.3617	28.4529	28.4597	28.7276	29.0344		26.4978	28.4168	28.2618	27.6037	28.4491	28.1156	27.98	28.3852	27.966	28.0218		27.3031	28.0657	27.3916	26.6726	24.9062	29.0173	26.4955	29.0981	27.5704	28.7427		28.7087	28.1189	27.9372	28.3174	26.9254
443	29.1599	29.2183	28.6901	28.7403	28.4436	28.4303	28.5553	28.6387	28.5131	28.8358		28.076	28.6271	28.7358	27.8043	28.1628	28.2285	27.8105	28.9903	28.7281	28.5442		26.9146	27.4301	28.5466	28.4412	28.4906	27.7275	27.7236	28.5463	27.7939	28.1935		27.6204	27.8184	28.0656	26.6369	25.1942	29.344	27.102	29.7097	27.735	27.708		28.0558	27.8996	28.5222	28.1717	26.1526
444	28.6588	29.2462	28.133	29.0309	28.872	28.7654	27.7875	28.3496	28.682	28.285		28.8705	28.6037	28.098	28.0702	28.0547	28.9255	28.6779	27.9459	28.8336	28.9398		26.4332	28.2656	28.0024	27.9825	29.1979	28.8454	28.1754	28.0109	27.8176	28.0006		27.2198	28.3799	27.6707	26.3257	25.2202	29.4947	26.305	29.1784	27.2575	27.823		28.286	28.1428	27.8982	28.6248	26.5154
445	29.1077	29.1183	28.6065	28.13	28.7584	28.6899	28.537	28.0498	28.1036	28.151		28.4647	28.5033	28.151	28.5216	28.6304	29.0801	27.9906	28.3363	28.4	28.4882		27.035	27.5262	27.9864	27.6272	28.418	28.2822	28.3669	28.8398	28.2515	29.0281		27.4888	28.223	27.6362	26.5377	25.7273	29.0383	26.9454	29.5563	28.1266	28.4606		27.5569	27.5756	28.495	28.376	26.6646
446	29.4742	28.8686	28.5018	28.3621	29.1036	29.3311	28.9412	28.4518	28.1312	28.5922		28.3613	28.8137	28.1481	27.4802	28.4663	28.8946	27.5993	27.9562	28.7444	29.3046		27.0357	27.7117	28.2377	27.8166	29.2258	28.5898	27.6772	28.1285	28.0762	28.16		27.2743	28.4137	27.8336	27.0499	25.3463	29.0291	26.0473	28.4018	27.3008	28.867		27.7368	28.1222	28.0187	28.1044	26.9052
447	29.1922	28.5051	28.6204	28.4689	28.8107	28.4212	28.4023	28.0952	28.8167	28.1711		28.3605	28.2029	28.2522	27.8595	28.6534	29.0917	28.3217	29.2849	28.9292	28.4076		26.7708	28.7095	28.0805	28.1491	29.0139	29.0772	28.514	28.1838	27.997	28.3662		27.3426	27.7631	27.7809	27.3382	24.7991	28.7309	26.7315	29.714	27.2505	27.9973		26.9162	28.2309	28.0224	27.9742	26.4389
448	29.2313	28.9915	28.6319	28.4281	28.8857	28.6973	28.1448	28.53	28.5384	28.0372		28.3784	28.5119	27.9886	27.4088	27.7988	29.2965	28.1156	28.4635	28.6517	28.1437		26.6576	28.0497	28.3349	28.8723	28.4833	28.7364	27.9711	28.1991	28.5035	28.0872		26.8868	27.9625	28.0564	27.1305	25.2542	28.3606	26.6635	29.4248	27.9489	28.1986		27.5941	28.8812	27.2835	28.099	25.8987
449	29.1068	28.845	28.8238	28.8601	29.1944	29.4029	28.2946	28.5154	28.991	27.9548		28.4342	28.3333	27.5638	27.8673	28.7055	29.0602	28.4903	29.0828	28.5521	28.9358		26.4946	27.7625	27.3765	28.2945	28.9812	29.0158	28.138	28.3453	27.9981	27.9353		26.9837	27.9423	27.3183	26.7322	24.8305	28.9842	26.2836	29.1492	27.0482	29.2287		27.6918	28.4491	27.9035	28.5387	26.0873
450	28.6323	28.5571	28.4969	27.6979	29.3017	28.5246	27.7771	28.5156	28.6189	28.5989		28.3231	28.532	28.0848	27.2813	28.5429	28.811	28.1825	28.4676	29.1763	28.5023		26.6183	27.868	27.3392	28.1258	28.6975	29.3312	29.0735	28.5496	27.9788	27.6135		27.5736	27.8838	27.9891	26.5372	24.7483	28.8575	26.6692	29.1776	27.1741	28.5967		27.4302	28.1281	27.8552	27.728	26.2852
451	28.8246	29.3814	28.5489	28.8111	28.565	28.6305	27.951	28.0505	28.452	28.552		28.967	28.9588	28.3873	28.2328	28.1799	29.6615	28.2791	28.9919	29.1322	28.547		26.5394	27.8201	27.5697	28.0155	28.6096	29.442	28.4106	28.6127	28.8559	28.2703		27.7447	27.696	27.9882	27.4362	24.977	29.0764	26.3957	28.9568	27.1305	29.0753		27.4902	28.1771	27.9909	28.613	26.6412
452	28.744	29.0977	28.7082	28.802	29.0507	28.6421	28.0531	28.204	28.6853	27.9724		28.3488	28.7645	28.4194	28.5274	28.5917	29.7406	28.0127	29.599	29.026	27.7423		26.6115	27.9674	28.5096	28.2038	28.6718	29.2534	28.9872	28.3651	28.7457	27.934		27.2413	28.7811	28.0675	27.3696	24.8389	29.4025	26.8893	28.9202	27.4637	28.1407		27.7704	28.6458	27.6588	28.6795	26.2674
453	28.8769	29.1782	28.6942	28.4699	28.7482	28.6343	28.1164	28.1756	28.6527	28.473		28.6192	28.5936	27.6626	27.8404	28.6275	28.5634	27.7565	28.1166	28.5346	28.1901		26.549	27.1822	28.2372	27.8574	28.4396	29.2772	28.4437	28.2122	28.2459	27.9629		27.6342	28.3678	27.9578	27.9571	24.8964	28.8512	27.1783	28.648	27.6394	29.199		27.8034	28.042	27.643	28.4977	26.0717
454	28.836	29.0889	28.7145	28.4315	29.3602	28.9909	28.0937	28.3404	28.2804	28.3844		28.5558	28.6265	27.9461	28.3715	27.9866	28.9215	28.2576	28.6175	28.7762	28.0567		26.6965	27.8207	28.3275	28.3727	28.257	28.3721	28.3984	28.4722	28.3635	27.7025		27.5138	27.536	28.0967	26.977	24.7973	29.1593	26.6983	29.1171	27.3077	28.1767		27.8194	27.8749	27.6669	28.4052	26.4541
455	28.8376	28.9457	28.6811	28.7786	29.4225	29.2455	27.982	28.1392	28.7566	28.5804		28.3647	28.8193	28.3755	27.8985	27.8626	29.247	28.1451	28.7308	28.6272	27.7108		27.0583	28.0348	28.0474	28.289	28.6688	28.8709	27.3269	27.655	28.4829	27.7682		27.9545	28.0085	28.132	26.8816	25.1338	28.7325	26.7841	28.5085	27.9458	28.1607		27.6593	28.0849	27.34	27.831	26.3938
456	28.32	29.4245	28.7636	28.2846	28.4563	28.7143	27.5141	28.1852	29.1221	28.5142		28.9296	28.8044	27.4192	28.6962	28.742	28.4546	28.2478	28.755	28.4263	28.8886		26.3847	27.6329	27.719	27.877	28.4941	28.4659	28.4068	27.4139	28.3728	28.039		27.5976	27.93	28.6806	26.5659	25.1994	29.7308	26.7553	29.0306	27.8182	29.0847		27.8919	27.9142	28.0181	27.9502	25.955
457	29.1482	28.2417	28.9447	28.9435	29.0762	28.7084	28.4592	28.6266	28.4621	28.2461		28.7948	28.3167	28.3077	28.5664	28.0408	29.2391	28.2132	29.0607	29.2736	28.6301		26.7041	27.0343	28.1978	28.1918	28.5704	28.268	27.9666	27.8863	28.6926	27.8814		27.8428	28.1498	28.6368	26.9533	24.7827	28.3356	25.8792	28.9763	28.4701	28.2221		27.3295	28.0732	27.6119	27.6117	26.0056
458	28.5802	28.8888	29.1093	28.5803	28.9876	29.0026	28.0344	28.5559	28.7426	28.43		27.9552	29.0332	28.0659	28.1105	28.3944	29.1291	27.9665	28.6731	28.6643	28.6133		26.6626	28.002	27.7297	28.0524	28.7621	28.4082	28.7156	27.6997	28.3306	28.0496		27.5352	28.3434	28.2335	26.5268	24.8069	28.2139	26.0677	28.7241	27.8237	28.6238		27.4092	27.9249	27.4473	27.918	27.0132
459	29.1975	29.074	29.1314	28.7749	28.5616	28.5464	28.2045	27.979	29.5865	28.6736		28.664	29.3125	28.4956	28.4268	28.2671	28.6812	28.0614	28.9621	28.6461	28.6089		26.7082	27.8654	27.7115	28.8705	29.182	28.6284	28.4799	27.624	27.7612	28.0833		27.9404	28.8967	28.3065	27.2271	24.8492	29.026	25.9004	29.074	28.0225	27.6832		27.8596	28.0796	27.4682	28.3777	27.3398
460	28.9906	28.3058	28.7872	29.3488	28.2582	28.48	28.6404	28.0692	28.6586	28.2412		28.072	28.4383	28.8067	28.2082	28.0375	28.5933	28.3668	27.8878	29.1383	28.5562		26.5627	27.7335	28.162	28.6746	28.6516	27.9404	28.2844	27.7876	27.3625	28.5757		27.1377	27.8872	28.2786	26.8657	25.3268	28.8132	26.4933	29.0655	27.8691	28.1497		28.0993	28.6179	28.3047	28.4439	27.6176
461	28.427	28.2015	29.0439	29.1044	28.363	28.7277	27.9158	28.3364	29.393	28.7983		28.3434	28.6343	28.0636	28.1243	28.3678	28.5416	28.4851	28.4133	28.9529	28.9608		26.5688	27.8058	28.5201	28.3436	28.6176	28.2185	28.3993	27.3938	27.4724	28.4799		27.014	28.0486	28.0397	27.0254	24.7031	29.2003	26.5759	28.9288	28.5306	27.2221		27.7062	27.6289	27.3236	28.6551	27.6658
462	29.1134	28.6481	28.2505	29.1289	28.6204	29.3605	27.7575	28.4558	29.4876	28.753		28.4532	27.7205	28.1472	28.6942	27.8293	29.2673	28.5645	28.5007	29.1322	28.6563		26.7079	28.0537	28.4808	28.3161	28.6912	28.4462	27.7536	27.8313	28.4838	28.0543		27.7489	28.5651	28.5223	26.8761	25.475	29.7654	26.6928	28.6441	27.9485	27.7941		27.8909	28.2251	28.6296	28.0643	27.3027
463	29.2267	28.8722	28.4333	28.7522	28.1441	28.9012	27.9221	28.075	28.8637	28.3716		28.5979	28.2224	28.3953	28.1638	28.1913	29.0104	28.1852	27.8217	29.0545	28.9378		26.62	27.8703	28.9012	28.6112	28.6899	27.7746	28.1751	27.6416	27.5568	28.1265		27.5681	28.3309	27.6129	27.2043	25.2505	28.5777	26.7764	28.4135	28.7479	28.0788		27.5095	28.4115	27.7161	28.5524	26.7033
464	29.0771	28.1925	28.8032	28.3786	28.5761	29.4243	27.8256	27.8929	29.0664	28.3798		28.747	28.303	27.5613	28.5293	28.3168	28.9057	28.3204	28.2763	29.2725	28.8467		26.4946	28.19	28.3533	28.1267	28.7809	27.879	29.3558	27.6352	27.4651	28.6362		27.4736	27.6969	28.091	27.2857	25.1974	28.9249	26.7537	29.5493	28.583	27.7227		27.9765	27.4755	27.5871	28.4196	26.4769
465	28.8608	28.5573	28.9245	28.5085	28.5419	28.6593	28.4535	28.0172	28.4766	28.1249		28.731	28.6037	28.2627	28.9236	28.2049	28.9463	28.7544	28.2321	28.8128	28.7824		26.2634	27.3966	28.2303	28.3776	28.8348	27.4887	28.3557	27.7513	27.9281	27.9331		27.5074	27.8826	28.0085	26.9472	24.4901	28.9147	26.7032	29.7757	28.266	28.7854		28.0458	27.4928	28.1913	28.0242	27.1654
466	29.6848	28.4645	28.951	28.5749	28.5416	28.6756	27.5769	28.4661	28.5852	28.4739		28.7541	28.5589	28.3819	28.4128	28.788	28.43	28.4629	28.2414	28.8083	28.6058		26.6847	27.256	28.741	28.1822	28.2355	27.8439	28.4652	28.3089	28.1895	27.6433		27.1699	28.0281	28.3248	27.1167	25.335	28.891	26.5184	28.8594	28.2454	28.3006		27.4217	27.2224	28.1053	28.5104	26.8063
467	28.7954	28.4776	28.8407	28.6933	29.1136	29.0259	28.535	27.6583	28.9056	28.4893		28.22	28.3314	28.7527	28.3961	27.8682	28.984	29.2917	28.5169	28.8972	28.649		26.419	27.8022	28.6992	27.6779	28.1459	27.7349	28.1934	26.6373	27.8255	27.5497		27.8667	27.5906	28.4831	27.1884	24.8362	29.6249	26.8729	29.0271	27.6996	27.9378		27.4756	28.1928	28.2843	28.1303	27.7102
468	28.6959	28.3601	28.5431	28.5434	28.8196	29.3152	28.2907	28.5006	28.9564	28.6931		28.531	28.4307	28.18	28.5752	28.4791	28.5347	28.7098	29.0062	28.9003	28.4939		26.5436	27.5228	28.4202	27.8641	28.1969	27.4323	28.9352	27.4302	28.7136	27.4914		27.8763	27.5393	27.8563	27.4922	25.2014	29.4235	26.3023	29.3657	28.0936	27.4487		27.8986	28.1796	27.6775	28.0358	28.0159
469	29.0448	28.0262	28.4606	28.4923	28.8707	28.9499	28.399	28.0901	28.4423	28.6398		29.2901	28.5907	28.7629	28.437	28.3936	28.9021	28.3947	29.1609	28.9535	28.6081		26.922	27.3727	28.6947	28.1346	28.4987	28.0244	28.3498	27.5564	28.2371	27.6771		27.9861	28.6794	27.6081	26.9475	24.2541	29.2262	26.5074	29.12	28.4594	28.0615		28.3342	28.1916	28.3762	28.2583	28.4195
470	28.7278	28.2469	28.5509	29.1261	28.567	29.0887	28.4901	27.3346	28.7776	28.3559		29.1509	28.9789	28.2519	28.6688	28.1331	28.7206	28.1654	28.508	29.3717	28.2853		26.775	28.2711	28.8266	27.7771	28.4893	28.8133	28.4637	27.3729	28.3981	27.6927		27.7773	27.8179	27.5791	27.0154	25.0857	29.1404	25.8071	28.8474	28.2153	28.3587		27.6026	28.2387	27.9781	27.7439	27.3921
471	29.5173	28.7295	28.9957	28.5622	29.2477	28.8669	27.6394	28.0737	28.7427	27.719		28.8938	29.5233	28.2336	28.1661	28.1649	29.1514	28.2883	28.2188	29.1025	28.8308		26.5119	28.4618	28.2454	27.9225	28.3621	27.779	28.2671	26.8392	27.8893	27.6381		27.7002	27.9946	27.9171	27.4273	24.9916	29.3983	26.4484	29.4408	28.2153	28.0132		27.949	28.3939	27.574	27.9595	27.9946
472	28.127	29.2221	29.1727	28.8332	29.2206	28.5177	28.2203	28.2222	29.1717	27.8394		28.3482	28.7225	29.1763	28.2838	28.0825	29.1824	28.151	28.4757	28.7127	28.1005		26.7574	27.7596	28.57	28.3887	28.1295	27.6985	28.6475	27.9749	27.6851	27.2515		27.7648	27.7219	27.7029	27.1137	24.9905	28.683	26.4303	28.5647	28.4995	27.3564		27.5899	28.6428	28.2866	28.3851	28.1048
473	28.5651	28.7159	28.7792	28.7819	28.6087	28.7397	28.5867	28.3419	28.0668	27.3499		28.574	29.2793	28.7966	28.074	28.5253	29.0161	28.7969	28.4215	29.1276	28.1157		26.6085	27.326	28.4138	27.7978	28.7531	28.2202	28.5273	27.2967	28.3975	27.2341		27.5713	27.5672	28.7742	27.1876	24.7839	29.0689	26.8915	29.7913	28.8408	27.3059		28.0362	28.5522	27.6845	28.4398	27.5721
474	28.7065	28.956	28.5227	29.0769	28.7732	28.4666	28.241	28.2105	28.8538	28.5468		28.447	28.5718	28.0583	27.3021	28.1679	28.6898	29.1134	28.8086	28.3865	28.7196		26.9566	27.7958	28.6227	28.4314	28.7701	27.85	28.282	28.4852	28.5726	28.3938		27.3271	28.8277	29.009	26.856	24.8246	29.1213	26.967	29.066	28.571	27.3424		28.1708	28.0811	27.9115	28.438	28.3382
475	28.807	28.949	28.5275	29.1905	28.859	28.7842	28.8635	27.8057	28.196	28.2632		27.8777	28.6231	28.2865	28.1819	27.8164	29.1968	28.4492	28.5109	29.0747	28.5885		26.1396	26.5915	28.9637	27.6112	28.8641	28.6272	28.4321	27.9424	27.6619	28.0388		27.4398	28.3902	28.6097	27.2396	25.2258	29.0954	26.1359	29.0581	27.5491	27.6527		27.9004	28.4349	27.0282	28.1765	27.2355
476	28.8138	28.9937	28.6578	29.5985	28.9431	28.7209	28.3114	28.3357	28.43	27.9102		27.8768	29.0759	28.2991	28.1411	28.427	28.809	28.5977	28.4805	29.5797	29.0697		26.6427	27.2249	28.3673	28.2852	27.7095	28.4521	28.1931	26.7382	27.5772	27.6766		27.5858	28.7255	27.9853	27.3204	25.0591	29.7213	25.5747	29.4216	28.597	27.6844		28.2225	28.1022	28.171	28.1948	27.8206
477	28.0678	28.6517	29.5353	28.3985	28.6045	28.328	28.811	28.1017	29.4268	27.9913		27.7004	28.9788	28.7607	27.5653	28.494	28.8993	28.3665	28.7276	28.4207	29.0436		26.1413	26.6306	28.5252	28.0548	28.4847	29.0995	28.7278	27.4322	27.1954	27.6086		27.2335	28.4709	28.7223	26.7567	24.6004	29.4174	25.9395	28.6017	28.3159	27.9649		28.6661	27.7713	27.7566	28.4788	28.1768
478	28.2353	28.8563	28.8722	28.2642	28.4633	28.7032	28.4489	28.4885	28.7334	27.7316		27.9379	28.3301	28.4004	28.481	28.0993	29.0176	28.8509	28.4171	28.5088	28.7581		26.3051	27.0619	28.3419	27.6122	28.3083	27.9131	28.2837	27.1039	27.9848	28.5015		27.5012	28.5816	28.222	27.1549	25.0578	28.8185	26.5356	28.2544	27.8354	27.8533		27.9143	28.1812	27.6665	28.4276	27.816
479	28.8879	29.2358	28.675	28.6706	29.398	28.5495	28.2951	28.3391	28.8649	28.2653		28.4239	29.2358	28.2919	28.5205	28.1095	28.5331	28.2622	28.5316	28.2287	28.4607		26.6816	28.3271	27.9328	27.8283	28.2474	28.2735	28.4029	27.1343	27.4337	28.5562		27.784	28.9064	27.5323	26.9243	25.074	28.6687	25.9766	28.3798	27.6122	27.7306		27.6874	28.1795	28.0379	28.1937	27.9253
480	28.7934	28.7679	28.2699	28.3599	29.2228	29.6024	27.5524	28.1809	29.0931	28.9904		28.8242	28.7339	28.7032	27.635	28.1986	28.9426	28.5838	28.9745	28.2678	28.88		26.6014	27.3738	27.7652	28.3875	28.5479	28.0674	28.5783	27.2458	27.4748	27.8424		27.967	28.2831	27.8783	26.7676	24.858	29.1171	27.1974	29.1667	27.7903	28.0554		27.1491	28.1934	28.0435	27.8316	27.9263
481	29.1627	28.6969	28.7229	29.041	28.8615	28.6774	27.9387	28.1887	29.0221	28.3218		28.3977	28.8637	28.4978	28.202	28.3244	28.8273	28.1441	28.6127	28.5436	28.7925		26.5213	27.6215	27.9453	28.5642	28.417	28.0573	28.512	27.942	28.5739	27.899		27.3301	27.9995	27.9921	26.9621	25.1157	29.345	26.764	29.114	28.1018	27.7364		27.2118	28.91	28.4515	27.476	28.1548
482	28.3133	28.6012	28.4973	28.1409	28.3998	28.4411	28.2393	28.4478	28.8563	28.6764		28.5138	29.0089	28.7889	28.103	28.6064	28.8123	28.3707	28.0683	28.1256	28.4879		26.544	28.1422	28.3121	28.2497	28.4793	27.8554	27.2593	27.6482	28.1391	27.928		28.3419	28.7229	28.1306	27.5375	24.7746	28.5564	27.2458	29.075	28.4732	27.6464		27.9399	27.9831	27.9752	28.6759	28.0702
483	28.8559	28.6346	28.879	28.2008	29.7154	28.5367	27.6059	28.4252	28.8424	27.767		28.1024	28.6121	28.4814	28.616	28.5063	28.9814	28.3463	29.1702	28.7383	28.6783		26.4617	27.897	28.2405	28.2164	28.2259	28.8015	28.2689	27.026	28.4908	27.164		27.7985	28.0874	27.9065	26.4582	25.1604	28.7028	27.2004	29.2044	28.2661	28.0351		27.8757	28.28	28.0673	28.0175	27.7356
484	28.4639	28.9277	28.6095	28.1765	28.1663	28.1072	27.9209	27.8067	28.9005	28.9154		28.8378	28.5159	28.2755	28.1408	27.8423	28.9892	28.4406	28.9125	28.7018	28.9783		26.7463	27.2414	28.438	28.6232	27.9349	28.5156	27.8063	27.0968	28.1638	27.4296		28.0814	28.4849	27.9171	27.0317	25.7032	28.7788	26.4685	29.2365	28.0058	27.3117		27.7513	28.0497	28.2155	28.6119	28.5517
485	28.8846	28.9442	28.7313	27.6985	28.5064	29.0016	27.644	27.8569	28.6448	28.676		29.3183	28.7364	28.238	28.3183	28.2644	28.9278	27.7317	28.8389	28.7757	28.6083		26.2677	27.2858	27.7655	28.6931	27.8735	28.0802	27.8787	27.3766	28.1341	27.4981		27.3647	27.9129	27.7377	27.2586	24.956	28.9222	26.1509	29.4896	28.6699	27.3048		27.9062	28.0733	28.1531	28.2191	28.6576
486	29.2693	29.1253	28.9011	28.3265	28.2549	28.4203	28.6481	28.6154	28.595	29.227		28.3724	29.383	28.522	28.2659	28.3422	29.3103	28.4003	27.8559	28.3984	28.3969		26.3681	27.4467	28.3713	28.0958	28.623	28.9093	28.7594	26.5805	27.7634	28.4582		27.882	28.2511	27.8882	27.1492	25.3106	27.9	26.4614	28.8903	28.1867	26.8863		27.7073	28.163	28.3576	27.9302	28.4742
487	28.7722	29.0154	28.5955	28.4414	28.3778	28.5602	28.8913	29.0205	28.7734	27.7422		28.6996	28.6222	28.8249	28.1013	28.0652	29.1843	28.425	28.6014	29.0062	28.3476		26.5824	27.8282	27.4073	28.4636	28.0421	28.4112	28.4178	26.8167	28.4905	27.6787		27.3527	28.7761	28.0825	26.7448	25.1456	28.2193	26.506	29.0967	28.1549	27.6448		28.3717	28.411	29.178	28.2901	28.0591
488	28.9967	29.3506	28.8021	28.402	28.3304	29.4754	28.3289	28.6237	29.7977	28.3856		28.6785	28.4428	29.3722	28.2218	28.116	29.3273	28.3679	27.8102	28.8733	28.3744		27.0343	27.8189	28.2608	28.4822	28.2563	28.7459	28.8226	27.2775	28.4525	27.4621		27.2327	28.0917	28.3887	27.0154	24.7266	28.4183	26.2582	28.6731	28.5714	27.6741		27.5019	28.6317	29.0171	27.7786	28.5741
489	29.3648	28.5266	28.6512	28.5795	28.9654	29.3724	28.3246	28.9206	29.0114	28.4191		29.0841	28.5561	28.5906	28.2706	28.1065	28.8609	28.4216	27.8221	28.4014	28.929		26.5958	28.8012	28.8712	28.5643	29.2308	27.7393	28.7308	26.6054	28.4905	28.4353		27.3837	28.8128	28.0692	26.4173	25.0001	27.8928	26.5126	28.8097	28.0657	27.2116		27.9167	28.5656	28.5133	27.8664	28.0418
490	29.3117	28.766	28.5468	28.3115	27.7691	29.5163	28.4751	28.2661	28.595	28.5827		27.7273	28.4658	29.6142	28.5567	27.0874	29.2962	28.4537	28.6809	28.8238	28.0425		25.9015	27.2025	29.0962	27.3823	28.1135	28.3214	28.529	26.6855	27.935	28.0982		28.4092	27.8243	28.5481	27.2006	25.2082	28.8208	27.3984	29.7592	28.4517	26.826		28.0517	28.3559	27.8623	27.7882	27.1735
491	28.7548	28.5446	28.5758	28.1727	28.6161	28.5227	28.6222	28.1591	29.0505	28.3476		28.5885	28.198	28.4751	28.8536	28.1459	27.9408	28.8573	28.7466	28.7256	28.561		25.3609	28.6244	27.985	27.6188	28.9041	27.9247	28.6346	27.1015	28.0195	28.1076		27.3752	28.4147	27.8107	26.8039	24.7664	28.0935	26.7402	29.0584	28.0163	27.2663		27.7823	28.5885	27.9098	28.3027	27.0602
492	29.5632	28.7252	28.2567	28.7051	28.8965	29.1666	27.9621	28.1168	28.7054	27.9892		29.0957	28.5516	28.6816	28.2759	27.8638	28.2198	28.6546	29.4095	28.7853	28.4659		25.4186	28.1312	28.4928	28.0301	28.1832	28.1608	28.6965	26.6733	27.5917	28.7842		28.0069	28.7769	27.5179	26.6178	25.0448	28.7234	26.5575	28.992	28.6224	27.9171		27.5847	28.117	28.0526	28.6859	26.8898
493	29.6284	28.9286	28.8536	29.3714	28.479	29.1867	28.6991	27.9393	28.8065	28.0068		28.2983	28.1908	28.6646	28.2699	28.3875	28.3214	28.5435	27.6374	28.7061	28.4405		25.1047	27.8368	28.8164	28.6323	28.6167	29.0501	28.6268	26.8493	27.7649	28.9601		27.9151	28.0323	28.0846	26.3239	24.6486	28.4888	26.8584	28.9114	27.8372	27.6731		27.4544	28.1956	28.3633	27.8573	27.7496
494	29.0564	28.5203	28.4547	27.6825	28.8406	28.7056	28.0494	28.8713	29.1866	28.072		28.7881	28.9241	27.4739	28.7209	28.0026	28.0064	28.6317	28.5006	28.8059	29.026		25.1058	27.6586	28.5589	28.3057	28.4476	28.1021	28.5316	27.0163	27.7852	29.0007		28.3236	28.2481	27.2145	26.459	24.6926	28.8475	26.2586	29.011	27.9816	27.9591		28.921	29.2812	28.1467	28.5534	27.8176
495	29.2833	28.5413	28.8757	28.4921	28.9975	28.6276	28.2133	28.6397	28.987	28.1585		28.5256	29.2629	27.7708	28.2777	27.208	28.9843	28.1236	28.3807	28.5285	28.4491		25.1385	27.9283	27.8949	28.3032	28.5736	28.0564	28.267	26.6831	27.6787	28.383		28.4582	27.8746	27.8221	26.6127	25.3453	29.0718	26.6545	29.718	28.1673	28.5585		28.3792	28.7004	28.3831	28.257	27.4406
496	28.4314	28.861	28.901	28.4959	28.6278	28.1856	28.3793	27.9672	28.3372	27.9614		28.4078	28.8124	28.6999	28.5935	28.0025	28.3843	27.8782	28.5777	29.2266	28.295		25.5422	27.2024	27.8077	28.3524	29.0506	28.1437	28.5488	27.1764	27.9212	29.5556		28.0018	28.2158	28.68	27.0743	24.909	28.8796	26.2904	29.1493	28.3588	28.3569		28.0703	28.2474	28.8335	28.3853	27.8104
497	28.6276	28.6554	28.1985	28.468	29.0466	28.5616	28.1202	28.4175	28.7866	28.8775		28.633	28.6229	28.6764	28.6247	27.7865	28.946	27.9841	27.8284	28.6472	28.9501		26.0363	27.4844	27.4621	28.1623	28.9848	28.5742	28.5181	26.8257	28.0598	28.6544		27.858	28.4372	28.1076	26.8368	25.0957	28.8225	26.3587	28.7601	28.1708	27.6944		28.3106	27.8005	27.8786	28.6523	28.5699
498	29.2574	28.6485	27.8198	28.1386	28.4833	29.1966	27.879	27.9554	28.1751	28.6114		28.6973	28.5083	28.668	28.4711	28.3104	28.5036	28.1023	28.5476	29.3536	28.5617		26.033	28.0167	28.8738	28.374	28.4562	28.3943	28.6771	26.7789	27.4066	28.996		27.4712	28.4379	28.6442	27.0878	25.2552	29.3757	26.4325	29.0015	28.3718	27.0236		28.7511	28.2977	28.1156	28.5676	27.7649
499	29.519	28.487	28.7663	28.4423	29.3416	29.6698	28.165	27.9331	28.4226	28.4587		28.8908	28.6715	28.6523	28.6895	28.0652	28.1762	28.181	27.919	28.8999	28.6709		26.5048	28.0797	28.8266	27.7008	28.8052	27.594	28.8455	27.0227	28.3167	29.0793		27.755	28.3651	27.8274	27.066	24.9826	28.5448	26.0119	29.1342	27.7499	26.9918		27.9409	28.3847	28.6033	27.5244	27.993
500	28.9795	28.9719	28.3858	28.8054	28.0287	28.8281	28.0852	27.633	28.2151	28.9147		28.8348	28.9435	28.3084	28.5011	28.3807	28.9236	28.5611	27.9622	29.0596	28.2951		26.4458	26.8556	28.4478	28.0526	28.3553	28.2319	28.1672	26.6075	27.2461	28.946		26.9989	28.3609	27.8694	27.1382	24.9143	28.2989	26.2968	28.6649	28.467	28.0725		27.1445	27.6058	28.1805	28.3116	28.0704
501	29.1321	28.9715	28.8933	27.6316	28.2383	29.3405	27.949	28.5617	28.4422	28.266		29.0306	28.7902	29.0138	28.2121	28.6098	28.5907	28.0326	28.1879	28.8278	28.2273		27.0266	27.7358	28.558	28.4718	28.6976	28.2737	27.8979	26.8754	27.7421	28.6613		28.111	28.7419	27.852	27.0097	24.6929	28.916	26.4657	28.7404	28.3512	27.3259		26.677	27.8027	28.0962	28.8888	28.3989
502	29.4776	28.3263	28.4939	28.5417	28.1197	29.203	28.1188	28.685	28.0559	28.7937		29.0466	28.4896	28.6143	28.0763	28.3212	28.1413	28.3494	27.8825	28.4671	29.0077		26.4404	27.0107	28.3857	27.8762	28.5535	28.4953	27.903	26.3423	26.7638	28.2935		27.4041	27.9816	27.6839	26.6991	24.5939	28.3129	26.5224	29.5512	28.4757	27.8438		27.7245	27.9637	27.5117	28.9208	28.2576
503	29.0938	28.1419	28.7622	27.5533	28.8821	29.186	27.9449	28.562	28.8702	28.8212		29.2957	28.6796	28.5791	28.4424	28.4164	28.4404	28.5804	28.1136	28.5263	28.4386		26.525	27.4454	29.1313	28.5327	28.4261	27.7236	28.2887	26.867	27.1402	28.6059		27.2112	28.0471	27.7971	26.788	25.0668	28.6156	26.3766	29.2819	28.2737	28.1481		27.7006	28.0643	28.0459	28.3697	27.9809
504	29.2857	28.6589	28.4704	27.9132	28.984	29.3454	27.361	28.1469	28.5976	28.9406		29.1468	28.734	28.1233	27.8347	28.04	28.647	28.727	28.051	28.7136	28.852		26.4955	27.9905	28.5574	27.5521	28.6779	28.3638	28.7509	26.6498	27.7963	28.7353		27.6774	28.3345	28.4346	26.5066	24.8901	29.4197	26.6455	28.806	28.3622	27.9432		27.6953	28.0002	27.9576	28.2061	27.6728
505	28.7704	28.5778	28.3209	28.4739	28.846	29.4212	28.3399	27.6968	29.1792	27.8078		29.1766	28.8096	28.7853	27.8989	27.8656	28.5743	28.1315	27.4912	28.3859	28.6424		25.7534	27.565	28.4997	28.0533	28.6525	27.7753	28.5201	26.4478	27.3803	28.9556		27.0775	28.3056	28.3533	26.6854	25.209	28.1243	26.4551	28.9122	28.5822	28.1802		26.9978	28.6472	27.8696	28.3235	28.1396
506	29.32	28.3374	28.9253	28.5627	28.7586	29.6484	28.1225	28.0895	29.1893	28.6918		28.7919	28.3617	28.4969	27.8771	27.8287	28.7266	28.26	28.2204	28.7624	28.4424		26.5545	27.4598	27.9771	27.9387	28.5242	28.324	28.6694	26.7144	27.4846	28.249		27.6059	28.0103	28.4118	27.1665	25.1286	28.7332	26.1449	29.0429	29.0513	27.5569		27.6704	28.5062	27.9125	28.3228	26.6344
507	29.3354	28.8126	29.1953	27.9981	29.2044	29.3939	28.6975	27.9868	28.6718	28.7797		28.2853	28.8191	28.7939	27.9022	28.3772	29.6202	28.0319	28.2338	28.7217	27.8198		26.4311	27.6135	28.3348	28.2286	28.4337	28.3045	27.8654	27.1436	27.0131	27.5694		27.6771	28.7113	28.0372	26.429	24.9843	28.242	26.9321	28.1622	28.1309	27.309		28.0404	27.6282	27.9834	27.9553	28.4867
508	28.9637	29.2738	29.3301	28.1779	28.5802	28.9382	28.4833	27.9064	28.9497	28.5094		28.428	29.3998	28.1767	28.4541	28.6424	28.2327	27.9906	27.7255	29.2804	28.6804		26.5387	27.7702	28.6234	28.126	28.2477	28.594	28.5575	26.8698	27.2058	28.3801		27.4353	28.2622	28.0056	26.4932	24.6754	28.3551	26.4939	29.5282	28.96	27.1896		27.4063	28.3146	28.0312	27.8184	26.8424
509	29.0318	28.5687	28.407	29.0352	28.789	29.4831	27.8541	27.9412	29.0947	28.7418		28.8264	28.603	28.8251	28.2892	28.177	28.5561	28.5338	28.6709	28.7547	28.6636		26.2876	27.8742	27.9858	28.4392	27.6986	28.024	28.3195	27.2619	27.0487	28.0036		27.0234	27.6217	27.7891	26.7877	24.6251	28.5616	26.4455	29.2044	28.3698	27.3217		27.8194	28.7807	28.7309	28.174	27.3486
510	28.3664	28.8843	28.5116	28.3064	28.4011	28.4421	28.4344	28.3126	29.1906	28.6211		28.5171	28.4316	28.6916	28.5578	27.6395	28.6526	28.5873	28.2193	28.321	28.7296		26.1002	27.3251	28.1434	28.7217	28.258	27.5267	28.5591	27.1866	27.3676	28.6775		27.8955	28.2913	27.8183	26.8912	25.1997	28.5519	26.3561	29.1408	29.232	27.1327		27.3712	28.7856	28.1752	28.0963	27.3643
511	28.9754	29.8281	28.4863	28.4107	28.4512	29.0823	28.4566	27.9753	29.0299	28.1053		29.073	29.3009	28.4341	28.515	27.8232	28.6819	28.6493	28.6526	28.5898	28.9722		27.1094	27.6578	28.7163	28.2725	28.4624	28.0503	28.0349	26.7325	26.9807	28.4877		27.712	27.9543	28.3657	26.7985	25.8173	28.9039	26.4761	29.051	28.7095	27.57		26.8935	28.7348	27.7059	28.2773	27.8406
512	28.6936	29.2456	28.9694	28.3678	28.848	28.9359	28.9825	28.4794	29.8091	28.5673		29.1436	28.7436	28.5777	28.7598	27.3788	28.446	28.9893	28.1142	28.3928	28.6752		26.6122	27.698	28.5825	28.6091	28.5503	28.3084	28.334	26.9976	27.9137	28.6594		27.7179	28.222	28.1323	27.0098	24.8357	28.5581	26.2064	29.0938	28.2256	27.5107		27.0213	28.5771	28.0932	28.007	27.7646
513	28.9021	28.1945	28.4451	28.4195	28.5487	29.0732	28.8053	28.2123	29.1489	28.038		28.9157	28.5487	27.7558	28.3301	27.7542	28.5575	28.2914	28.8616	29.4205	28.7263		26.3186	27.8006	28.4144	28.4748	28.2173	27.5593	28.1846	27.0637	27.5373	28.8443		27.3775	28.2083	27.8579	26.8798	24.9787	28.5472	27.1218	29.2563	28.3619	27.5261		27.237	28.6033	27.924	27.6451	27.489
514	28.9629	28.6451	28.0959	28.772	28.5237	28.5169	27.9618	28.0569	28.9595	27.7687		28.3213	28.9006	28.8213	28.3926	28.2303	29.0068	28.3034	28.0595	28.7908	29.1575		25.8987	27.6906	28.2931	27.9993	29.0898	28.2184	27.9165	26.4331	27.4778	28.5688		27.5388	28.5232	28.1679	26.6668	24.8271	28.8906	26.6894	28.7754	28.9494	27.4641		26.7906	28.4667	27.5722	27.9216	27.1563
515	28.8838	29.541	28.7366	28.2943	28.659	29.1707	28.6645	28.3506	28.441	28.6607		28.7771	28.8208	28.6127	28.1424	27.9059	28.1645	28.54	29.4875	28.8736	29.0995		26.1903	28.3978	28.9551	27.6885	28.651	28.2686	27.7446	26.8707	27.4784	28.7867		27.7416	28.5529	27.7597	26.9066	25.2722	29.3063	26.5677	28.8864	28.7152	28.3427		26.9261	28.3327	28.2499	27.3233	28.0888
516	29.3487	28.5936	28.6526	28.2966	28.3232	29.1305	28.9982	27.7682	28.9645	29.5192		29.3617	28.5462	28.9984	28.0348	27.8193	29.1017	28.4878	28.6553	29.1173	28.3178		26.9166	28.3623	28.3256	28.2546	28.1318	27.6641	29.2101	26.8856	27.4493	28.6199		27.9608	28.0848	28.2122	27.3581	24.9416	28.6088	26.7306	28.9548	28.8287	28.7425		26.4938	27.7753	27.9917	27.3552	28.1132
517	28.8833	28.7346	29.3911	28.8601	28.2939	29.1344	28.5538	28.5374	28.9404	28.824		28.2964	28.8548	28.2534	28.4094	28.6512	28.4267	28.6554	28.5904	28.8426	29.1711		25.9358	28.4034	28.7837	28.5968	28.5852	27.9411	28.1654	26.8257	27.5869	28.2634		27.8519	28.1181	27.7923	26.5147	24.8079	28.8989	26.9866	28.7621	28.8275	27.6807		27.9188	27.8552	28.3209	27.6819	28.1889
518	28.8911	29.192	28.5468	27.9995	28.6561	29.091	28.236	28.6898	28.6231	28.5742		28.0206	28.6163	28.6106	28.1009	28.361	28.6325	28.9215	28.7001	28.9684	28.6507		26.3427	28.7861	28.2709	28.1293	28.4847	28.3782	28.551	26.9765	27.6583	28.7707		27.3205	28.3826	27.7913	27.3433	25.3524	29.2775	26.6288	29.3876	29.1682	27.5711		27.1939	28.4497	28.2403	27.3013	28.0126
519	29.1331	28.7214	28.7319	28.4922	28.7287	29.3969	28.6109	29.0333	28.114	28.6194		28.4725	29.1645	29.103	28.288	28.1414	28.3334	28.6942	28.7812	29.1602	28.7368		25.935	27.5332	27.8292	28.8142	28.1611	28.2411	28.4103	27.1399	26.8619	28.3967		28.2043	28.406	28.131	26.9345	25.0821	29.0341	26.3293	28.4384	28.9547	27.7781		27.4557	28.3458	27.5944	27.5537	28.4169
520	29.3198	29.5421	28.3891	28.6755	28.6559	28.9235	28.8183	29.0563	28.2534	28.6427		27.9673	29.409	28.7928	28.2815	27.6449	28.8973	28.5278	28.2649	28.5349	28.9364		26.3005	27.7728	28.5978	28.3789	27.5774	28.1714	27.9436	26.6823	26.8072	28.0341		28.5104	28.1151	28.6005	26.6209	24.8551	28.3316	26.8517	28.5714	28.7655	28.1764		27.0504	28.5123	27.9037	27.6474	27.9894
521	29.2357	29.0609	28.6674	28.2925	28.9654	29.0518	27.9283	27.9938	28.3946	28.4757		29.0789	29.1043	29.1843	28.2878	28.2836	27.6236	28.8562	28.3595	29.2274	28.7509		26.2703	27.8681	28.0809	28.6742	27.9032	27.5663	28.3927	26.8329	27.8754	28.1264		27.1405	28.2395	29.1591	26.9654	24.6238	28.4769	26.5926	28.5927	28.8309	28.0422		28.1084	27.9584	28.1246	28.0981	28.1688
522	29.8244	29.0772	28.287	28.9293	28.9323	29.1057	28.3042	28.7341	28.3631	28.7248		28.5479	29.0794	28.7888	27.9147	27.553	28.0892	28.4421	28.449	29.2511	29.6858		25.9721	27.6802	28.8668	28.3822	28.3005	27.7195	28.3239	27.2808	27.4311	28.2393		27.4941	28.3271	29.0021	26.8646	25.3989	28.597	26.8905	29.3964	28.3703	27.9057		27.3003	27.9533	27.8421	27.8961	27.6362
523	28.7248	28.2589	29.4441	28.2213	29.0356	29.3754	28.2529	28.1516	28.7538	28.6902		28.5946	28.7946	28.4802	28.002	28.1773	28.3182	28.5849	28.2207	28.7884	29.0164		26.141	27.9902	28.2696	28.4279	28.0307	28.4215	28.3861	26.8148	27.4643	28.6862		27.5856	28.2545	28.6755	26.9948	24.7393	28.1774	26.3104	29.3414	28.9922	27.9601		27.2419	28.1913	27.463	28.0872	27.7614
524	28.6674	29.317	28.6016	29.1018	28.2867	29.3807	28.8986	29.1137	28.3398	28.1771		28.5726	29.3808	28.4346	28.0084	27.9054	27.9527	28.2074	28.5512	28.9004	28.8973		26.1788	28.0788	27.9881	28.9821	27.7132	27.9814	27.531	27.056	28.0783	28.4113		27.7728	28.4272	28.4193	26.5424	25.0773	29.1382	26.6206	28.841	28.4608	27.7616		26.886	28.0323	29.1037	27.7429	28.4309
525	28.8839	28.8031	28.7179	27.9794	28.2676	30.1251	28.3198	29.1312	28.9488	27.8769		28.4229	28.8728	28.4645	28.0747	27.9092	28.3116	28.2942	28.4336	28.9357	28.5572		25.9788	28.4002	28.0792	28.1841	28.0719	28.172	28.1176	26.9587	27.2068	28.7516		27.8095	27.7543	28.2089	26.461	25.0186	28.9347	26.307	29.8615	29.1144	27.7846		27.5818	28.0605	27.2545	27.8654	27.6441
526	29.4221	29.342	28.2383	28.1713	28.0028	29.567	29.1609	28.691	27.9337	27.7851		28.1399	28.8995	28.9272	28.4049	28.0383	28.0655	28.5512	28.2919	29.2371	29.3133		25.6886	28.947	28.0801	27.8947	28.2732	28.7394	27.5183	26.5522	27.2546	28.3935		28.0077	28.2416	28.3215	26.5044	25.3728	28.9988	26.0901	28.7855	28.7191	28.5845		27.0049	28.5872	28.0172	28.0816	28.1527
527	28.3655	29.4791	28.6331	28.7542	27.9628	29.6705	29.4589	28.7086	28.5379	28.2137		28.7625	29.0755	28.6376	28.0184	28.4331	28.5237	28.6022	28.4918	28.8012	28.5276		25.2345	27.9746	27.6107	28.0205	28.9003	28.1979	28.2687	26.7055	26.9569	29.1739		27.6991	27.9534	27.6529	26.3797	24.6754	28.8772	26.5081	28.1203	28.677	27.9074		27.9152	28.0811	28.1988	28.0541	27.4657
528	29.0257	29.0557	28.6628	28.0226	28.9809	29.2249	28.522	28.1595	28.0291	28.9582		28.0178	28.8425	28.4829	27.7748	28.0596	28.2855	28.0602	29.013	28.5762	28.6295		25.8601	28.462	28.0028	28.3531	27.7755	28.0619	27.8292	26.4266	28.2314	28.5076		27.5336	27.7589	27.7859	26.3311	24.7616	28.1384	26.0748	28.7488	29.3074	28.3235		27.6549	28.8084	28.4484	28.2922	27.4149
529	29.0776	29.4613	29.0831	28.5843	28.2843	28.9345	28.3208	28.3756	28.3818	28.384		28.1698	28.8279	29.4412	27.5378	28.5436	28.4917	28.3257	28.5613	28.7665	28.6259		25.6867	27.8355	28.8901	28.5851	28.144	27.8754	27.5608	26.9307	27.5472	29.2958		28.3164	27.9369	27.7224	26.3752	24.6626	28.3027	26.6052	29.1667	28.4913	27.6868		27.8137	28.6515	27.5241	28.2451	26.6725
530	29.4155	28.4681	28.6173	28.5675	28.4141	29.413	28.5027	28.1135	28.5457	28.6313		27.9038	29.2546	28.8156	28.487	27.8818	28.3959	28.2772	28.914	29.4515	28.6135		25.3321	28.344	27.474	28.3126	28.6285	28.0979	27.609	27.2926	27.7842	28.5545		27.2448	28.136	28.5547	26.3126	24.5442	29.2265	26.8659	29.5793	28.7016	27.756		27.4302	28.6265	28.1266	28.7812	27.5665
531	29.3703	28.5711	28.4012	28.16	28.339	28.9843	28.4487	28.2903	28.2142	28.1294		27.9672	28.731	28.6884	27.4664	27.7712	28.3853	28.6069	28.6877	29.1148	28.5443		25.861	28.1666	27.8089	28.3079	28.2062	28.8044	28.1483	26.9551	28.1158	29.1249		27.1284	28.1648	27.9659	26.149	24.5534	28.0084	26.8004	28.7629	28.5325	28.3487		27.6692	28.1123	27.53	28.5696	27.8904
532	29.3227	28.3101	28.7644	28.4506	27.8397	29.5875	28.5442	28.5742	28.3053	28.616		28.0839	28.7799	29.293	27.8604	28.2926	27.7412	28.3948	29.0925	29.1574	28.4761		25.2426	27.6704	27.9163	27.7315	28.2009	28.5215	27.7617	27.4065	27.8677	28.8796		26.8267	28.315	28.5643	25.6652	24.8446	28.5485	26.871	29.6115	29.0038	28.236		27.4423	28.0971	26.6072	27.5611	28.2454
533	29.5005	28.3571	28.9695	28.3357	28.0385	29.1826	28.4155	28.7992	28.8644	28.0491		28.6876	28.3753	28.4413	28.2184	28.4939	27.437	28.8251	28.2392	29.1329	28.3951		26.4372	27.9463	28.0139	27.9932	27.3851	28.2913	28.1729	27.0828	27.2809	29.0925		27.3342	28.4693	28.8196	26.5701	24.7957	28.6851	26.421	29.4926	28.9306	28.3724		27.6186	28.519	27.4263	28.2879	27.9311
534	28.8097	28.6938	28.3351	28.3958	28.3444	29.1379	28.8069	28.7154	27.5671	28.2501		27.0345	28.7138	29.4802	28.431	27.7913	28.1891	28.8514	28.4723	29.2852	28.9284		25.5705	28.3787	27.3609	28.4055	28.1852	27.9925	28.3996	26.7625	27.666	29.0101		27.5102	28.0739	29.4894	26.7947	24.672	29.5216	27.2341	28.5935	28.8169	28.4257		26.8467	28.5243	27.2368	27.8185	27.8534
535	29.3193	28.5999	28.8214	28.0369	28.2984	28.3575	28.1549	28.0565	28.3705	28.3215		27.4658	28.9651	28.4496	28.2439	28.7845	28.1912	28.0512	28.2782	28.5552	28.9195		25.6032	27.8483	27.9764	28.2871	28.0042	28.1451	28.673	26.3239	27.9291	28.2831		27.0708	28.1751	28.8473	26.4826	24.4146	28.5489	26.5812	28.9208	28.8093	28.3816		27.6132	28.9089	27.8265	27.2806	27.8498
536	28.6819	28.2829	28.5351	28.4422	28.4172	28.8732	28.4138	28.2796	28.3633	28.1604		27.7474	29.2393	28.7915	28.0753	28.5577	28.5408	27.8548	28.5602	29.0047	28.0977		25.7185	28.2079	27.8229	28.2639	27.3512	28.8219	29.0997	26.0151	26.962	28.8924		27.773	28.161	27.6563	26.7787	24.9131	28.9628	26.7381	29.4451	28.9481	28.7287		27.1873	28.3589	27.4216	27.6119	28.0574
537	28.9741	29.0199	28.481	28.7852	28.2442	29.4446	27.7687	27.9516	28.7766	28.4684		28.0046	29.1853	28.8541	27.9871	28.5521	28.7193	28.3583	28.8166	28.9024	28.7972		25.8535	28.5176	27.3131	27.833	27.5998	28.492	27.7606	26.8697	27.3085	28.5939		27.7544	27.3175	28.2083	26.3779	24.9165	29.0155	26.5323	28.4569	28.6751	28.0174		27.3434	28.5571	28.3385	28.1803	27.6851
538	28.8281	28.9707	28.4233	29.0699	27.6806	29.0259	28.3538	28.1621	28.1657	27.8848		27.0745	28.2902	28.476	27.748	28.0391	27.6624	28.4593	28.2175	28.922	28.6415		25.6916	28.4146	27.1042	28.4336	26.7822	28.535	28.0599	26.3072	27.569	28.5949		28.1517	27.6162	28.267	26.9656	24.9533	28.9707	26.1693	28.5076	28.7744	27.8282		27.0136	28.2076	27.4058	28.0891	27.6638
539	29.2499	28.7859	28.192	28.458	28.3701	29.6257	28.4511	28.3088	28.1135	28.0208		27.5287	28.5152	27.832	28.6529	27.953	28.6973	28.4785	28.3081	28.804	28.5657		25.5069	27.6785	27.8705	28.3256	27.8414	28.2201	27.7268	26.6775	27.1814	29.0311		27.6357	27.4798	27.4904	26.3035	24.5226	28.5407	26.4517	28.3787	28.6114	28.0834		27.5443	28.7071	27.8922	27.7761	27.7703
540	29.5456	29.2532	29.0504	28.8926	27.4496	28.5692	27.9193	28.829	28.3863	28.2513		27.7673	28.9317	28.3813	28.5043	28.6904	28.1825	28.2854	28.6489	28.5998	28.7302		25.8741	28.3543	27.9448	28.2077	28.055	27.6824	27.6214	26.6468	26.4005	28.6259		28.0156	27.7401	27.5875	26.313	24.7338	28.9132	26.4511	29.3951	28.616	28.3866		27.3336	28.1911	27.8867	26.8221	27.1177
541	28.7676	29.3541	29.0461	28.419	28.1313	29.1414	28.9059	28.5059	28.2532	28.127		27.7018	28.2033	28.7506	28.6292	28.179	28.8786	28.2541	28.6918	28.8504	28.4064		25.633	27.7827	27.2288	28.5131	28.6427	28.8113	28.1367	26.6671	26.3087	28.1087		28.1593	27.7601	28.0973	26.5937	24.5544	28.9307	26.3444	28.451	28.8163	28.124		27.0747	28.2122	28.2463	27.595	27.7773
542	28.4946	29.6549	28.7255	29.0338	28.5754	28.9291	28.3827	27.8364	27.9385	28.4216		27.591	28.5799	29.01	28.821	27.9149	28.3895	28.3169	28.5641	28.5838	28.6672		26.1178	27.9643	27.4189	28.5698	27.7616	28.217	27.3548	26.4785	26.6822	28.7164		27.5688	27.4324	27.9828	26.0819	24.4426	29.0034	25.9	28.6842	28.4369	27.6455		26.7895	28.1919	28.1105	27.4616	28.3815
543	27.9962	29.8222	28.898	28.9896	28.4631	29.2159	28.0812	28.6222	27.7311	27.9524		27.0836	28.9705	29.1321	28.2173	28.1031	28.2149	28.3491	28.377	29.0814	28.6699		26.479	27.3312	27.5616	28.2723	28.2731	28.6746	27.4524	27.0578	26.7857	27.865		28.2028	27.9154	28.0804	26.0936	24.992	28.8599	26.275	28.2919	28.6882	27.9424		27.3451	28.1877	27.7701	27.7736	26.9154
544	28.4258	29.0283	28.9233	28.5701	28.9985	29.6694	28.1331	28.9794	28.5556	28.2529		27.5791	29.1976	28.4439	28.513	28.3809	28.4464	28.7958	29.716	27.9873	28.4066		26.0054	27.8419	27.8771	28.5262	28.2215	28.8282	27.3608	26.8608	27.1826	29.0209		28.7071	28.1295	27.7783	26.6142	24.871	29.4113	26.117	28.5219	28.5704	28.2636		27.5217	28.4395	27.5736	27.8857	27.0528
545	29.5289	29.3856	28.5119	28.8666	28.5587	28.946	28.3011	28.8249	27.6415	28.2833		27.5698	28.5727	28.5706	27.8636	28.3349	28.1904	28.2652	28.4938	29.0289	28.8865		25.9452	28.4271	27.4105	29.1582	28.2476	28.4651	26.8381	26.3057	27.0167	28.8425		27.3156	27.9015	27.9029	27.256	24.6859	28.7858	26.7058	28.4763	28.312	27.1623		26.8751	28.4433	27.8439	27.4532	26.7111
546	29.5635	28.8592	29.267	28.1764	28.0039	29.6654	28.5469	28.5543	28.1248	28.2389		27.2332	28.5723	28.4843	28.2589	28.255	28.601	28.7642	28.4295	29.3822	28.7096		26.8713	28.1767	27.3132	28.3039	28.2063	28.9624	28.4588	26.7918	26.703	28.6462		27.895	27.6989	28.6798	26.5361	24.9906	28.4521	26.2366	29.0605	28.7327	28.2718		27.637	28.3544	27.1383	28.0115	27.1499
547	28.852	29.4543	29.0213	28.6277	28.579	29.5976	28.6266	28.1231	28.3005	28.8432		26.5878	29.1396	28.9693	27.9463	28.2716	28.533	28.174	29.0107	28.5491	28.4529		26.4097	27.6642	27.3316	28.7744	28.1821	28.1359	28.9036	27.2905	26.8702	29.0498		28.1647	27.8173	28.069	26.3744	25.5072	27.514	26.9442	28.8558	28.26	27.4396		27.1096	28.4522	28.7233	27.9929	27.8425
548	29.184	29.4957	29.0643	28.2857	28.9373	29.8841	27.8561	28.9842	27.8965	28.1856		27.117	28.9268	28.7642	28.2838	28.1969	27.724	27.6937	28.9287	28.8751	28.2914		26.1332	28.4768	27.5793	28.3072	28.6679	28.6468	28.5839	26.7478	26.9189	28.5808		27.8057	27.8579	28.5586	26.3556	25.0292	28.2322	27.248	29.3366	28.5937	27.7917		26.7876	27.9155	27.5593	27.7717	27.4454
549	29.2342	28.9802	28.6007	27.9611	28.4911	28.9386	28.7098	28.1779	28.064	27.9212		27.6441	28.3736	29.1401	27.7932	28.0871	28.1731	28.1788	28.9486	28.8415	28.2999		26.3786	28.3368	27.6385	28.4814	28.0477	28.4662	28.0969	26.7062	27.2737	28.4602		27.2045	27.504	28.4263	26.818	25.1024	28.9946	27.151	29.5343	28.9626	27.8458		27.1297	28.4938	27.816	28.0413	27.382
550	29.1754	28.9385	29.3511	28.2607	29.6834	29.4884	28.115	28.618	28.3596	28.6492		26.9698	29.1028	28.4728	28.7726	28.2797	28.5492	28.4965	28.0943	29.1147	28.125		26.3821	28.8308	28.1648	27.8733	28.2505	28.5906	28.0569	26.8144	26.6354	28.247		27.4941	27.1428	28.5873	27.5948	24.5763	28.357	26.9756	28.7053	28.911	28.0149		28.0619	28.5656	27.2293	28.7554	27.2714
551	29.4683	29.1825	28.9329	28.4529	28.6443	29.7144	28.3341	28.0767	27.7096	27.5716		27.6413	28.969	28.5353	28.2985	28.4862	28.3863	27.7105	29.1001	28.8271	28.8003		26.4814	27.8377	27.9502	28.7919	28.6213	28.5384	28.1393	26.9344	27.5933	27.5471		28.3235	27.9052	28.2823	26.7857	24.7419	28.6459	27.274	28.6475	28.5586	28.726		27.8396	27.7122	28.3645	28.4631	27.2181
552	29.2248	28.8404	29.4371	28.7454	28.8264	29.3148	28.3464	28.4091	28.0995	28.1921		27.5792	29.4813	29.0354	28.032	28.3443	28.3283	28.0536	28.8908	28.7855	27.8509		25.8618	28.2904	27.9327	28.3356	27.7984	28.5638	28.0046	27.0389	26.6144	28.9571		27.8648	27.7846	28.1551	26.8354	24.8696	28.4734	26.9652	29.1994	28.3804	27.8315		27.511	27.2319	28.4289	27.6925	27.1885
553	29.1288	28.3746	28.9118	29.2256	28.5691	28.9726	28.4406	28.5276	28.2122	27.8507		27.7036	29.0311	28.3906	28.1369	27.7871	28.2404	28.0608	28.3076	28.8552	28.5077		26.0411	28.3333	28.2169	28.477	28.2999	28.3048	27.9778	26.8408	26.646	28.8717		27.5626	27.7592	28.6366	27.0928	24.78	28.3741	26.7511	29.2374	28.2679	28.1928		27.3665	27.4896	28.6566	27.4586	27.5565
554	28.6712	28.859	29.7907	28.1419	27.7736	30.2062	28.1207	28.5256	27.9408	28.0955		27.6251	29.0827	28.6169	28.0912	27.8634	28.274	27.8903	28.221	29.2336	29.1989		25.7532	27.5411	27.8001	27.7449	28.0939	28.3586	28.3527	26.5325	26.9857	27.9011		28.9644	28.1899	27.6309	27.5057	24.9716	27.9902	26.6128	29.3438	28.4024	27.5834		27.4797	28.3984	27.5583	27.5522	28.1863
555	29.4097	28.9115	29.0812	28.7439	28.2981	29.8756	28.8985	28.6966	27.9765	27.7995		28.3351	29.5529	29.0139	28.2021	28.2926	28.8539	28.2471	28.6438	29.1827	28.7535		25.6073	28.5309	27.2609	28.6766	28.3949	28.6782	28.2761	26.4677	26.6973	28.873		26.8708	28.1676	28.1394	27.3242	24.7438	28.6531	27.5901	29.457	28.6237	27.8382		27.4546	28.4571	27.7438	27.2157	27.6187
556	28.8576	29.1128	28.7111	29.0476	28.8956	29.8167	28.4576	27.9732	28.2768	28.1861		28.5186	29.4084	28.7288	28.7268	27.9679	28.4933	28.0628	28.5981	28.3782	29.042		25.829	28.19	27.9033	28.7097	28.3201	28.4945	28.3648	26.652	26.945	28.8992		27.6449	27.6794	28.2351	27.2623	24.446	28.4838	26.7025	28.7307	28.2465	28.8344		27.4913	28.7669	27.9598	28.3548	27.3762
557	29.2211	29.7268	29.1959	27.8081	27.8596	29.7654	28.7489	27.7347	27.8814	28.6061		28.6788	28.2966	29.0672	28.6467	28.1602	28.9315	27.9556	28.0497	29.1069	28.9353		26.6006	27.4976	27.6711	28.0981	28.5796	28.3059	28.9017	27.2827	27.1088	28.5729		28.1946	28.051	28.3793	27.2748	24.6642	28.5343	26.3251	29.0353	28.014	27.8945		27.2075	27.5938	28.1913	27.995	28.2372
558	29.0891	29.0041	28.8166	29.1889	28.3654	29.2189	28.5901	28.8023	28.1006	28.6353		28.7372	28.6064	28.4511	28.4129	27.9556	28.5623	28.4962	27.2185	29.2382	28.9473		26.5144	27.856	28.062	27.5925	27.9757	29.1908	28.6196	26.847	27.1448	28.2303		27.6031	27.273	27.9555	26.7486	24.6015	28.447	26.9821	29.9586	27.8956	28.3574		27.0811	28.3778	28.2084	27.4814	27.5583
559	28.9953	28.9975	29.2483	27.6959	28.5523	29.4484	28.3609	28.3528	27.8668	28.398		29.0431	28.4821	28.7223	28.6031	28.0211	27.7376	27.9928	28.7344	28.9403	28.2822		26.5076	28.071	27.9213	27.4837	28.5248	28.7444	28.4977	26.7503	27.7993	27.8022		27.5978	27.7295	27.2814	26.5984	24.6895	29.2256	26.8788	29.5597	28.3055	28.17		27.5793	28.3472	27.518	27.4382	28.0666
560	29.0837	28.9519	28.5586	28.418	29.1706	29.6171	29.0679	28.6369	28.77	28.3966		27.8935	28.7258	28.3954	27.8469	27.7258	27.9187	27.7056	28.1038	29.3389	28.6934		26.3046	28.0813	27.8629	28.3251	28.8765	29.1219	28.9211	27.0308	27.4366	28.5869		26.9996	27.9888	28.2518	26.4212	25.0708	28.3088	26.8558	28.7027	28.3084	28.4589		27.2454	28.5977	28.2293	27.6471	27.2513
561	29.0887	29.271	28.9254	28.7719	28.6754	29.9393	28.6791	28.2811	28.5767	28.4654		29.1	28.5964	28.4477	28.0801	28.3714	28.6373	28.7104	28.1496	28.782	28.767		26.2584	27.2592	27.9709	28.2809	28.7865	28.1402	28.1606	26.5874	26.7842	29.3166		27.1163	28.3935	27.6392	25.7548	24.9498	28.2863	26.5918	28.4042	28.7369	27.952		27.6421	27.9557	27.9183	27.0717	27.0439
562	28.7356	28.9957	28.742	28.3174	28.6281	29.7909	28.5917	28.6479	28.5127	28.216		27.5918	28.8517	28.5321	27.7366	28.1102	28.4588	28.3008	27.5679	28.9616	28.181		26.2078	27.9005	27.8411	28.8235	28.838	28.1589	27.8917	27.3819	26.7614	28.7169		27.8119	28.1961	28.3889	26.3426	25.1884	28.2809	27.1413	29.5289	28.7046	28.2853		27.6004	28.3149	28.4955	26.9695	27.4603
563	28.6988	28.8107	28.5435	28.6054	28.6596	29.1792	28.2349	28.597	27.8051	27.8063		27.6202	29.0761	28.8422	27.8366	28.1033	28.1452	28.7473	27.9488	28.7484	28.1709		26.0895	27.785	27.7608	28.6155	28.2292	27.7779	28.6073	27.265	26.9569	28.0761		26.8498	27.3269	28.4288	26.9353	25.1208	28.6797	26.6711	28.977	28.1985	28.4363		27.1866	28.3883	27.5282	27.0486	28.2276
564	28.1956	28.4513	29.5728	28.6551	27.9309	29.6565	28.5918	28.0597	27.9129	28.181		28.1401	28.6322	28.5509	28.3002	28.4578	28.1266	28.5313	28.8941	28.6965	28.4779		26.1915	27.692	28.2267	28.616	29.053	28.1585	28.2753	26.3925	26.6994	28.8008		27.3008	27.8284	28.9826	25.986	24.8071	28.3235	26.1043	29.3572	28.3463	27.8221		27.814	28.3922	28.1794	27.4277	27.4085
565	28.4142	29.4658	28.6708	28.5797	28.5418	29.8151	28.0871	28.2563	28.1579	28.204		28.3229	29.168	28.5856	28.2535	28.3222	28.092	28.1091	28.0042	28.3888	28.4855		26.6619	27.7587	27.8177	28.7809	28.5055	28.221	28.9087	27.4185	27.2921	28.2868		27.8888	27.9944	27.9068	26.0574	24.7343	28.0481	27.3879	28.5437	28.3748	27.5792		27.0253	28.1921	28.3269	27.9465	27.5113
566	29.1641	28.5313	29.4475	27.9671	28.4636	29.9678	28.8853	27.9764	28.0894	28.3047		28.4943	28.7161	28.4831	28.6446	28.083	28.0534	27.7963	28.6953	28.3323	28.3909		26.8646	27.6598	28.2511	28.8439	28.7301	28.0913	28.4086	26.5341	26.9177	27.8996		27.5429	28.8537	28.042	26.3334	24.566	28.0811	26.8717	29.7697	28.051	28.0557		27.6491	28.0952	28.3195	28.029	27.8869
567	28.7235	28.2315	29.8196	28.9901	28.7293	29.4496	28.1672	28.472	28.5101	28.2224		29.1078	28.6193	28.3016	28.0898	28.0891	28.6348	28.7822	27.4376	28.2057	28.4021		26.6308	27.5842	28.3521	29.0463	28.605	27.8176	28.486	26.6894	26.8186	28.2773		27.0349	28.9919	27.6557	26.5837	24.7471	27.9742	26.258	29.8046	28.331	27.5967		27.4412	28.5585	28.6276	27.5812	27.3989
568	28.8588	28.9647	29.3216	28.3143	28.8953	28.8973	28.3411	28.9553	28.46	28.1062		28.8113	29.4389	28.5032	28.1241	28.1153	28.2362	27.832	27.5619	28.5627	28.1123		26.3994	27.9913	28.172	28.939	28.7075	28.5146	27.9335	26.9266	27.4087	28.809		27.6351	29.2028	28.3869	25.7453	24.9948	28.8903	27.4353	28.7414	27.9713	28.2446		27.1831	28.7751	28.2527	28.199	27.3137
569	28.5591	28.6996	29.3065	27.7623	28.966	28.7399	28.3745	28.3076	28.3836	27.9176		28.8318	28.8157	28.7731	28.5267	27.99	28.5999	27.9761	28.5326	28.9475	28.9723		26.0277	27.998	27.9296	28.0346	28.0223	28.8369	26.0232	26.7991	27.4217	28.6746		27.6238	29.1168	27.8947	26.6431	24.9692	28.7867	26.8027	29.6119	28.1806	28.8199		27.4048	28.5968	27.4134	28.2652	28.416
570	28.9823	28.6765	28.4212	28.4932	28.4254	28.465	28.0012	28.3262	28.3957	27.9473		28.6522	28.7006	28.5008	28.3754	27.8646	27.733	27.9093	28.2626	28.7078	29.0544		26.5535	27.8917	28.4535	28.3139	28.619	28.8453	26.9558	26.6163	27.1851	28.2959		27.5815	28.7268	27.8929	26.7497	25.0659	29.1219	27.4998	29.873	27.7681	28.4927		27.4728	28.3873	27.1718	27.8123	28.1182
571	28.5786	29.8647	29.718	28.7511	29.3424	28.8216	28.8433	28.1383	28.9869	27.544		28.8156	28.6548	28.2354	28.249	27.4294	28.1993	27.8335	28.5449	28.4138	28.4825		27.1339	28.6515	28.2714	28.5176	28.0578	29.4193	27.5784	26.8596	26.8645	29.1795		27.6763	28.748	28.2562	26.3939	24.867	28.4129	26.6604	28.6784	27.697	28.3075		26.8457	28.5012	26.9329	27.6645	28.1633
572	28.8712	29.3366	29.0426	28.4767	29.0233	28.9754	28.3984	28.7046	28.606	28.6608		28.7378	28.5683	28.3889	28.4207	28.2156	28.3954	28.0405	28.9309	28.9207	28.9422		26.2534	27.5594	28.4827	28.5728	28.1542	28.2858	27.7289	26.4993	26.9752	28.7951		27.5855	28.6523	28.2512	26.4257	24.6991	28.445	26.6493	29.3887	28.1045	28.3254		27.6365	29.5299	27.6969	27.6138	27.6993
573	28.756	30.2253	29.5724	28.4603	28.8835	29.6309	28.241	28.3374	28.9973	27.7744		28.3891	28.4491	28.2625	28.2461	28.1675	29.1763	28.2441	28.0329	28.932	28.9421		25.9954	27.6853	28.5429	28.1581	28.3294	28.3209	28.3195	26.1801	26.8777	28.5295		27.7041	28.7104	27.5795	26.4675	25.0066	27.9208	27.1586	28.9378	28.3991	27.8821		27.2646	28.7749	27.537	27.5365	28.1096
574	28.7866	29.6618	29.1897	28.8614	29.4796	30.1039	28.4081	28.0792	28.2152	27.1949		29.079	28.8912	28.7395	28.0145	28.0701	28.3858	28.6547	28.7148	28.3935	29.3179		26.076	28.3596	28.1882	28.3505	28.0814	28.3211	28.2997	26.5042	26.7633	28.3227		27.3922	29.058	27.6048	26.4528	24.5387	28.309	26.6407	29.0598	27.8511	28.1699		27.0866	28.1517	27.5905	28.0746	28.2026
575	29.1894	29.5925	30.0454	28.2285	29.3313	30.1325	28.2124	27.9223	28.4345	28.0743		28.7044	28.797	28.2074	28.4444	28.6296	27.9913	28.3707	28.5909	29.303	28.7356		25.8378	28.093	28.2701	27.5995	28.2104	28.03	27.8704	26.6101	26.3996	28.4229		27.627	28.9459	28.129	27.051	24.9359	28.723	27.1602	29.4851	28.204	28.1863		27.4792	28.3676	28.1436	27.9858	27.3982
576	29.514	29.4836	28.4462	28.2093	28.9893	29.5444	28.596	28.3939	27.6121	28.0762		28.9265	29.018	29.1571	27.5824	28.1026	28.5831	28.2555	28.5236	28.962	28.8836		26.709	28.1572	28.2026	28.7109	28.1369	28.2744	27.6091	27.3622	26.9485	27.8471		27.4234	28.4753	28.2462	26.0933	24.7338	29.0716	27.8489	29.612	28.1988	28.262		26.9091	28.0854	28.6024	28.5145	27.7608
577	28.5658	30.3308	29.3567	27.7995	29.4692	29.6247	28.7005	27.7563	28.6003	27.6112		28.4444	28.7833	28.4828	27.3134	28.3233	28.1286	28.1759	28.7649	29.419	28.3215		26.6654	27.8254	28.0283	28.1347	27.7755	27.9477	27.9569	26.6623	27.2771	27.8224		27.749	27.5943	28.5459	26.2925	24.6041	28.6711	27.628	29.7816	27.8749	28.2628		27.4421	27.5131	27.9306	28.1563	28.2328
578	28.8505	29.5008	28.8128	28.7019	29.2229	29.633	29.2287	28.3037	28.8223	27.92		28.6153	28.6861	28.2689	28.63	28.0206	27.6337	28.6371	27.7509	28.8796	28.706		26.2574	28.1292	28.1104	28.1053	27.6538	29.1981	28.0719	26.5742	26.9594	28.3547		27.6355	28.7301	28.5695	26.7233	25.1817	28.1408	27.6734	29.7242	28.1668	28.3254		26.5732	27.5315	27.9457	28.2349	27.78
579	29.6121	29.8301	29.2266	28.5381	29.0448	29.6744	29.0617	28.4114	28.3924	28.7758		28.5532	29.0109	28.5069	28.041	28.4949	28.8641	28.0799	28.7763	28.4761	29.1652		26.256	28.5616	27.2331	28.1868	28.0543	27.1041	27.8228	26.7918	27.4063	27.4292		27.5264	28.6243	27.5586	26.5824	24.6371	28.7737	27.2589	29.6493	28.2594	28.3423		26.9202	27.8171	27.8046	28.6557	28.1978
580	28.8182	29.6187	29.3572	28.4522	29.6543	29.3889	28.7511	28.7684	27.4049	28.1543		28.2347	28.2987	29.1033	27.8073	28.2173	28.2251	28.7367	28.7955	28.8727	29.1488		26.2825	27.3444	27.964	28.4726	28.8003	28.1787	27.1404	26.8804	27.1541	27.4208		27.3394	28.0246	28.5399	26.447	24.7336	28.4971	27.5446	29.7594	28.5401	28.2995		27.4609	27.8308	27.8488	27.8976	28.2509
581	29.2355	29.6285	29.0595	28.0841	28.7169	29.6163	28.759	28.756	28.3694	28.2787		29.1366	29.2649	28.1424	28.1941	28.1979	28.2837	28.3379	28.9584	28.8733	28.8122		26.1291	27.7871	28.388	28.175	27.4457	27.6979	27.3552	27.346	26.9716	27.4084		27.2116	28.8373	28.5802	26.2317	24.5731	28.8713	26.7055	29.1984	27.8897	29.0943		26.8664	27.7612	28.0884	28.3267	28.1572
582	29.2227	29.7975	29.1083	28.5313	29.1258	29.6795	27.8861	28.0073	28.1228	28.416		28.9386	29.0892	28.4668	28.1932	27.5841	28.6263	28.3905	28.8338	28.6806	28.4986		26.4256	28.0618	27.9131	28.7574	28.4341	28.1786	27.4285	27.0479	28.0542	27.4112		27.0176	28.8399	27.8212	26.066	24.8238	28.9246	26.4748	29.6867	28.0204	29.0437		28.1028	28.0552	27.4423	28.3295	28.2084
583	29.2511	29.7196	28.7078	28.6167	28.9775	30.1344	29.4267	28.694	28.4046	28.0979		29.0856	28.8612	28.517	27.896	28.2585	28.8529	28.9454	28.6993	28.5131	28.2146		25.9989	28.548	27.9148	28.9869	27.6503	27.9727	27.1049	27.3104	27.0958	27.7087		27.6747	27.7652	28.8666	25.7867	24.7734	28.7205	26.9494	29.5412	28.2596	28.9847		26.7685	27.8614	27.9327	28.6772	28.1274
584	28.4037	29.2916	29.4735	28.6746	29.5495	29.2536	28.371	28.1401	28.7903	28.5844		28.9726	28.656	27.7647	28.1034	27.8719	28.8994	28.1897	29.2246	28.9879	27.7207		25.9769	28.2285	27.7482	28.5356	28.1191	27.9676	28.4069	26.6504	26.3947	27.6228		26.9335	28.1893	27.7872	25.9806	24.9543	28.6046	26.5591	29.0523	27.8184	28.621		27.2619	27.9343	28.1563	29.0188	28.1623
585	28.7987	28.9462	29.1181	28.0263	28.5739	29.0237	28.2693	28.0435	28.4761	28.1154		28.5908	28.9418	28.5734	28.0066	28.1851	28.4592	27.9057	29.4096	28.5339	28.1672		26.6198	28.2779	28.215	27.8492	28.3338	27.8985	28.1019	27.1625	27.2982	28.4636		26.7968	28.1758	28.0066	25.8059	24.5677	28.6942	26.8146	28.6925	28.4093	28.2727		27.4437	27.9136	27.74	28.78	28.7286
586	28.7921	29.8329	28.9834	28.2242	28.8206	29.0724	28.7982	27.1955	28.1639	28.4356		28.9908	29.2814	28.1245	27.9188	28.5314	28.3471	27.8772	28.883	28.6963	28.3983		26.382	27.7771	27.9904	27.6615	28.172	28.6251	28.148	27.1385	26.7579	27.1391		27.2421	28.0084	28.3135	25.9093	25.1216	28.4496	26.9416	29.3852	28.2329	28.4633		27.7596	27.5267	27.8664	28.4191	27.8736
587	29.14	29.5367	28.717	28.8057	28.4896	29.0316	27.975	28.1111	29.4403	28.4733		28.6449	28.7586	28.7319	27.9406	27.7864	28.334	28.6578	29.2665	28.2768	28.7909		26.4849	27.6763	28.3373	28.84	27.9978	27.8932	28.3093	26.8743	26.1429	27.4849		26.6573	28.1154	28.6641	26.0538	24.4228	29.2995	26.7959	29.3225	27.6283	28.1837		26.7336	27.4565	27.1408	28.915	27.803
588	28.3495	29.2507	28.5419	28.2951	28.6381	28.8361	28.461	28.1629	28.2524	27.9483		29.2242	28.3299	28.5418	28.1511	28.2136	29.0517	28.3461	28.8195	28.6929	28.4281		26.1762	27.6823	27.9035	28.5364	28.385	27.5513	28.2339	27.0102	26.6187	27.5305		26.7045	28.3021	28.4054	26.5154	24.4774	29.0156	27.3499	29.0369	28.2108	28.6674		27.4701	27.6717	27.413	29.0802	28.0577
589	29.4126	29.5169	28.4057	28.7597	28.2131	28.9422	28.3378	28.6274	28.5974	27.6482		29.0593	28.3253	28.7272	27.8308	28.7796	28.4182	28.4269	28.9053	28.4713	28.7996		26.2844	28.222	28.2946	27.8574	27.9772	28.2661	28.3628	26.4055	27.3653	27.631		27.2686	28.9544	28.7687	26.0931	24.1741	28.5196	26.8432	29.6943	28.0223	28.4899		27.3788	28.5675	27.7484	28.201	28.1055
590	28.6447	29.039	28.6485	28.5746	27.5548	28.5891	29.1327	28.4204	28.1312	27.3027		28.659	28.9217	28.8913	27.6986	28.598	28.4216	28.3724	28.8392	28.8229	29.0455		26.1619	28.3649	28.1343	27.6101	28.7771	28.4758	28.5707	27.0333	26.1833	27.5999		27.3855	28.8113	29.0755	26.4844	25.1487	29.34	26.9515	29.4653	28.7515	28.755		27.2096	28.7316	27.9818	27.9257	27.2734
591	28.9923	29.2982	28.8243	28.6817	28.4705	29.5227	29.0516	28.8537	28.7017	27.6793		29.4313	28.4772	28.6037	27.9877	28.0105	28.8588	28.0815	28.7238	29.1957	28.3011		26.4115	28.1517	28.5178	28.549	28.2707	27.7121	28.7036	26.9743	26.7574	27.6047		27.5449	28.6668	28.4313	26.3928	24.7077	28.5847	27.0833	29.8343	28.1772	28.6915		27.3062	28.2643	27.7555	28.1846	28.2045
592	29.7233	29.8217	29.4342	28.5134	29.059	30.4294	28.6774	28.7252	28.5649	27.5441		29.1076	29.0628	28.5069	27.8805	28.4377	28.9222	27.9569	28.7886	28.8266	28.2099		26.6702	28.3754	28.0132	28.5115	28.8467	28.2501	28.3486	26.6939	27.2343	27.3448		27.2728	28.4052	28.8641	26.7697	24.4382	28.8658	26.4362	28.7113	28.359	28.705		27.0479	28.5785	27.4146	27.8442	27.9718
593	28.9782	28.8627	28.4442	28.8178	28.4018	29.2933	28.8042	28.3939	28.1766	28.0321		29.1067	28.7654	28.7386	28.7863	28.3278	28.4162	28.4422	28.4153	29.1222	28.4161		26.1097	27.6947	27.4666	28.9483	28.1493	28.3499	27.9583	26.298	26.5158	27.9074		26.8997	28.8746	27.3583	26.0464	24.5328	28.8957	26.5577	29.1069	27.9043	28.2221		27.8829	29.2673	28.5775	28.0013	28.2962
594	29.0121	28.8873	28.9125	28.6644	28.4709	29.3655	28.1969	28.0604	28.3702	27.7359		28.5719	28.5394	28.708	27.722	28.1135	29.4355	28.1907	28.8411	28.6914	28.4122		26.2072	27.7441	27.8131	28.1984	27.7473	28.4435	28.4874	26.5483	26.2753	27.6305		27.3585	28.0125	27.6236	26.6252	24.4574	28.7635	27.0575	29.6753	28.2228	28.426		26.8779	28.993	27.929	28.3221	28.0417
595	29.1876	28.9762	29.008	28.3364	28.2218	29.4628	28.9408	28.382	28.3587	27.8786		28.6726	28.7467	28.6366	28.0903	28.0461	29.0468	28.2869	28.6739	28.612	28.5243		25.7359	28.1797	27.5253	28.2908	29.1802	28.174	28.4096	26.7898	26.9057	27.6465		26.9186	28.0155	28.6724	26.2042	24.5276	28.0546	26.3686	29.0173	28.0453	28.3311		27.6835	28.8426	28.2313	28.4022	27.4331
596	29.1226	29.3581	28.1485	28.1766	28.2664	28.8941	28.9115	28.172	28.9021	28.567		29.3997	28.5147	28.8289	27.7677	29.1955	28.4099	28.3218	28.2873	29.3045	28.7979		26.7409	27.6663	28.1881	28.6745	28.9068	28.7348	27.9982	26.5332	27.2976	27.4515		27.3059	28.5913	28.3846	25.9574	24.7602	27.8744	27.0753	29.3383	27.9898	29.081		27.47	28.8033	28.0942	28.4977	27.6964
597	28.8776	29.5435	28.7773	28.1655	28.1841	29.6887	28.4185	29.3006	27.97	27.9119		28.0484	28.4756	28.6012	28.5665	28.176	28.939	28.7149	27.9467	28.8206	28.7012		26.1613	27.7372	28.0414	28.0825	28.7122	28.0415	27.7738	26.8789	27.1068	27.9006		27.3381	28.6813	27.5995	25.8848	24.947	28.5898	26.7627	29.1577	28.3503	28.9049		27.375	28.3082	27.9014	28.0927	28.1871
598	28.8324	28.7628	28.2782	28.0629	27.8047	30.3033	28.5184	28.5113	28.326	27.8723		28.6572	28.8577	28.5748	27.4532	29.3996	29.2037	28.7921	28.1318	29.1014	28.8393		26.1027	28.0176	28.162	29.3719	27.6798	27.986	28.325	27.3932	27.691	27.6831		26.6875	28.6464	27.9866	25.7422	25.204	29.0333	27.1432	29.5458	28.1429	28.8567		26.9189	28.5304	28.7235	27.8657	28.5001
599	29.2206	29.4288	28.092	28.4356	28.5305	29.2831	28.6171	28.4019	27.9538	28.9027		28.8574	27.8532	28.0453	27.9139	29.2477	28.9525	28.2939	29.4975	29.1244	28.7276		26.166	27.5073	28.2335	28.0845	27.9702	28.2028	27.5614	26.6146	27.1775	27.706		27.6478	28.9346	28.7342	26.7365	24.8826	28.1572	27.2475	29.7205	28.2398	28.404		27.3842	28.0216	28.2391	28.2653	27.4413
600	28.757	29.1091	28.6708	28.2537	28.2198	28.4514	28.3132	28.6082	28.6911	27.5943		28.5756	28.5144	28.5122	27.9454	28.9361	28.056	27.9425	28.7809	28.8886	28.8969		25.9916	28.1836	27.736	27.8549	29.12	27.9703	28.6474	27.2939	26.9187	27.7035		27.5498	28.9022	28.6866	25.306	24.4297	28.3927	26.6912	29.9474	28.223	28.1801		26.7111	28.8931	28.0764	28.2443	28.4548
601	29.1893	29.2949	29.0085	28.256	28.2049	28.8396	28.3482	28.7484	28.6063	28.1767		28.6943	28.44	28.6949	28.1935	28.4997	28.3077	28.7544	28.9656	29.3985	28.3667		25.5408	27.528	27.8941	28.4154	29.4494	27.8585	28.4485	26.9973	26.8989	27.586		27.0255	28.017	28.2269	25.8197	24.7605	28.7102	27.2467	29.3464	27.6641	28.6546		27.073	29.4739	28.2465	28.5239	28.4006
602	28.7582	29.1408	29.1839	28.0649	28.2858	29.0514	28.1331	28.6989	28.4055	27.7464		29.1508	28.6181	27.9262	27.9832	28.6665	28.831	28.0143	29.4732	28.5806	28.5637		26.0548	28.0192	28.3444	28.0498	28.3811	28.1993	28.2233	26.4522	26.6277	27.5025		27.7673	28.4297	27.9114	26.5729	25.2716	28.4265	26.4914	28.9723	27.9429	28.5261		27.1695	28.6349	28.477	28.574	28.2259
603	28.8957	29.4121	28.5925	28.3985	28.4461	29.3242	28.5106	28.424	28.565	28.1044		28.7389	28.7176	28.1704	28.2471	28.0554	28.7801	28.4163	29.394	28.785	28.8755		26.487	28.4036	28.1313	28.6149	28.7281	28.5721	28.1815	27.1633	26.6944	28.1555		27.2117	28.1652	27.9696	26.098	24.5561	27.9076	26.8325	28.4827	28.1573	28.4609		26.8418	28.4102	27.9057	28.5935	27.1741
604	29.1081	29.3427	29.1363	28.0025	28.8444	29.1081	28.4508	28.6887	28.9446	27.6023		28.5303	28.5703	29.0933	28.0399	29.171	28.6834	28.5373	28.7593	28.7346	29.0863		25.8914	27.9274	28.7228	28.5415	29.0136	28.3222	28.1984	27.017	27.3383	28.1896		26.906	28.5907	27.1784	25.8291	25.7845	27.9659	27.051	28.9543	28.3849	28.0403		28.0122	28.9812	27.7252	28.6866	27.8876
605	28.4211	29.2154	29.0598	28.9126	28.6121	28.3853	28.6375	28.7394	27.9486	28.0824		28.8689	27.7285	28.2084	28.6927	28.453	28.4927	28.7219	29.161	29.1398	28.9234		25.6897	28.4073	28.6512	28.7156	28.7031	28.8026	28.6849	26.0861	27.2094	27.1531		27.0024	28.0296	27.8792	25.882	25.4293	28.7838	27.0291	29.4604	28.2548	28.6709		27.2889	28.3777	27.8896	28.716	27.6588
606	29.0717	29.9502	29.1058	29.1289	28.7015	28.9538	28.5904	28.4647	28.1922	27.7039		28.694	28.6536	28.6665	28.0279	28.9956	28.6551	28.1231	29.5827	29.0301	29.4365		26.0127	27.9812	28.0822	28.8139	28.7288	28.2083	28.0607	26.4352	27.1792	27.944		26.7971	28.0167	27.6686	26.0625	24.9189	28.5903	27.0768	29.8004	28.5685	27.7593		27.8205	27.9306	27.949	28.7349	27.3904
607	29.1102	29.8826	29.2896	28.9376	29.0119	29.0291	28.8989	28.2954	28.9674	28.1523		28.8654	28.8867	28.7216	28.0625	28.5087	29.2002	28.6021	29.1827	28.7397	28.7748		26.3305	27.7264	28.2112	28.4699	28.388	29.1371	27.8781	26.7405	27.3419	28.4661		27.5025	28.5389	28.0343	27.3764	24.7683	28.7229	27.3583	29.9221	28.4186	27.9523		27.4472	28.4372	27.6907	28.6195	26.9322
608	28.9862	29.4882	29.3537	28.8658	28.8112	28.9317	28.5392	28.8699	27.9894	28.4347		28.979	28.3064	27.8903	28.2932	28.6531	29.4089	28.8128	28.4778	28.8693	28.5295		25.7798	28.4026	28.7589	28.7063	28.3906	28.3915	28.466	27.1765	27.0569	27.2745		27.6752	28.04	28.4586	25.9865	24.9187	28.1715	26.7326	29.381	28.4977	27.3214		28.0094	28.5023	27.7593	28.0728	27.9355
609	29.0962	29.3313	28.7377	27.997	28.9356	29.84	28.7667	28.1737	28.7855	28.9076		28.5799	28.55	28.3935	28.1441	28.5171	28.9188	28.4621	29.0758	29.0592	28.6973		25.952	28.7636	28.4605	27.8265	28.2052	27.7224	27.8272	27.4506	26.6944	27.874		26.8852	27.7614	28.9065	26.7887	25.2029	28.4225	26.6686	29.3386	27.7954	28.222		27.5744	28.2627	27.8176	28.4463	27.8197
610	29.7462	29.5692	28.9621	28.2959	28.9778	28.6273	28.4897	28.6852	28.5255	27.5324		29.4138	28.2414	28.6316	28.4026	28.4271	29.3193	28.8493	29.2583	28.6454	29.0774		26.1274	28.1347	27.9079	28.3106	28.1217	28.1076	27.7019	26.8817	26.5372	26.8513		26.7531	27.9587	28.356	26.2045	24.6447	28.6631	27.3805	29.3159	28.2519	28.0275		27.6785	28.7925	27.647	28.3374	27.7175
611	28.6469	29.3462	29.004	28.8994	28.633	29.2051	28.5165	28.2719	28.6691	28.8259		28.2043	28.2743	28.4387	28.4464	28.2792	28.7279	28.5115	29.6454	28.5703	28.2894		26.7417	28.0059	28.5976	28.2255	28.4219	28.391	28.1038	27.2765	27.0747	26.794		26.6163	28.7414	28.5341	25.319	25.0005	28.3689	27.1118	29.1821	28.6652	28.2956		27.5899	28.5094	28.2106	28.0406	27.6621
612	28.8155	28.8993	28.9733	27.7232	27.9416	29.0307	28.4586	28.1039	29.0114	29.1305		28.4891	28.2113	27.9928	28.2029	28.2186	28.6823	28.6038	28.6459	29.0239	28.8981		26.7545	28.1326	28.2863	28.4994	28.8193	28.003	28.241	27.2082	27.0159	26.8362		27.1221	28.9231	28.9381	26.2095	24.7134	28.1982	26.6063	29.2988	27.8411	28.4439		27.4804	28.6814	27.4768	28.3393	27.3939
613	28.5768	28.8526	29.0509	28.7873	28.493	28.4408	28.422	28.5841	28.8874	29.2534		28.9367	28.5163	27.8364	28.8452	28.1391	28.7251	28.8489	28.9831	28.6579	29.2779		26.3589	27.4848	28.2538	27.7197	28.6625	28.5985	28.3113	27.3244	27.5804	26.0146		27.5393	28.2586	28.644	26.0387	24.6335	28.3961	26.7922	29.3418	28.7288	28.261		27.4445	28.0088	27.9301	28.1564	28.7313
614	29.0526	28.7629	29.3277	28.6822	28.611	28.1583	29.117	28.9523	28.5998	29.4845		28.0578	28.8114	28.6544	28.2295	27.7565	28.9453	28.4433	28.4227	28.608	29.294		26.7986	27.6244	28.3039	28.3425	28.5198	28.64	28.0233	26.9304	26.9023	25.9524		27.1209	29.3606	29.3241	26.1634	24.9617	28.4172	27.1509	28.7695	28.5313	28.2274		26.9185	28.3571	27.1608	28.6001	27.3174
615	28.1744	28.8032	28.3938	28.6316	27.9528	29.1974	29.0977	28.3286	28.8805	27.9604		28.7575	28.2563	28.7656	28.1525	28.3188	28.6818	28.1841	28.4009	28.7423	28.681		26.9809	28.2616	28.366	28.3453	27.8832	27.9943	28.1062	27.1007	26.955	27.3471		27.4134	28.8262	29.2595	26.3002	24.9462	28.4604	27.3194	28.8277	27.854	28.2261		27.2158	27.7215	27.0122	28.4581	26.9626
616	28.3799	29.4439	29.2513	28.1242	28.7192	29.0887	29.1435	28.817	28.8244	28.3743		28.4576	28.3763	28.5511	28.6776	28.8746	29.0923	28.5183	28.6485	27.9735	29.1549		26.1436	28.2421	28.1915	27.9618	28.9409	28.6521	27.8757	26.8526	26.8398	26.5668		27.7347	28.2005	29.5836	25.4127	25.5189	28.5922	26.5408	29.0674	28.9025	27.2946		27.2807	27.7722	27.4453	28.6124	27.6705
617	28.6062	29.2589	28.6725	28.4061	28.419	28.5722	28.6818	28.9494	28.5163	28.893		28.9209	29.242	28.1269	28.6246	28.2425	28.884	28.2258	28.8097	28.7375	28.5076		26.251	28.2423	28.1847	28.0736	28.2836	28.0753	28.5631	26.627	27.5425	26.7308		27.6001	28.6941	28.9251	25.7193	24.6971	28.429	27.2935	29.8546	28.4639	27.1325		27.1971	27.8759	27.6271	28.3073	27.73
618	28.9681	28.9247	28.9232	28.5323	28.5485	28.4611	29.1939	28.1826	28.5199	28.44		28.2823	28.894	28.0663	28.9329	28.1502	29.355	29.0286	28.572	29.0787	28.4113		26.5924	28.1411	28.2439	28.5524	28.6397	28.3053	28.0456	26.8008	27.1106	26.029		27.7974	28.3706	28.6284	26.1523	24.7844	28.8501	27.0018	28.7109	27.8797	27.0713		27.8758	27.827	27.382	28.5925	27.467
619	28.0546	28.9637	28.8619	28.4191	28.8578	28.6917	28.8294	28.1963	28.6506	28.6106		29.2145	28.8208	27.9155	28.2707	28.9697	29.3121	28.4721	29.0426	29.4256	28.4637		26.5201	27.8162	28.4337	28.2764	28.5041	28.3492	28.4735	26.7523	27.6602	26.6332		27.8712	28.8946	29.2509	26.024	24.8522	28.6601	27.1692	29.6824	28.31	27.3439		26.5568	27.8418	28.122	28.4558	27.859
620	29.147	28.6754	29.4054	28.5011	28.5314	28.7654	28.4596	28.2301	28.4838	28.8528		29.0678	29.1212	28.5222	28.8605	28.1916	28.8981	29.1874	28.8175	29.2305	28.1816		26.3498	27.7418	28.3574	27.8	28.4166	27.8801	27.9691	26.7081	26.8773	26.0164		27.2972	28.6566	29.6122	26.1023	24.5709	28.8487	26.6757	28.8099	27.9857	27.4395		27.5143	28.1961	27.4474	28.9656	27.5149
621	28.606	29.1879	29.4259	28.5385	28.5163	28.3564	28.7908	28.496	27.9141	28.5563		28.0799	28.6831	27.9559	28.1809	28.6462	29.7313	28.4042	28.5825	28.994	28.8927		26.2853	28.1043	27.9285	28.4141	27.9092	28.1666	28.3424	26.389	26.8941	26.7382		27.7632	28.204	28.3201	25.7422	24.7291	28.6182	27.9545	29.4232	27.5049	27.589		27.1724	28.2062	27.8444	28.2204	27.8691
622	28.1994	29.4762	29.1563	28.1689	28.5404	28.2597	28.1872	28.5024	28.5082	28.8221		28.2659	28.4475	28.591	28.0735	28.6833	29.1291	28.3435	28.9648	28.7473	28.3147		26.633	27.6166	27.1009	27.9917	28.5156	28.0199	28.7039	26.5559	27.7114	26.3434		27.4524	28.6482	28.9869	26.1593	24.7199	28.9757	27.9038	28.8118	28.3131	26.3493		27.6803	28.0852	28.0429	28.7237	27.6348
623	29.1412	29.2931	29.7091	28.0573	28.4462	28.0604	28.7452	28.1021	27.7076	28.7756		29.6562	28.1177	28.9839	28.5421	28.039	29.2427	28.2147	27.6814	29.1944	28.907		26.4959	28.1241	27.7428	28.1729	28.378	28.1067	28.5008	26.5927	26.48	26.3719		27.1887	28.6989	28.8889	26.7017	24.6738	29.1324	27.72	29.5083	28.6469	27.2843		28.0915	27.9458	28.1841	28.6834	27.5699
624	28.5921	28.8943	28.8804	28.1566	29.1352	28.1186	28.2618	28.2404	28.3156	28.7147		28.807	28.7452	28.3615	27.9792	28.1401	29.8197	28.5585	28.9161	29.4645	28.7494		26.2806	27.3266	27.8712	28.3229	28.3148	28.1913	28.9486	26.8518	26.9661	26.199		27.6117	28.3779	28.5897	26.7649	24.7634	28.5225	27.0629	29.3128	27.5499	26.8022		27.4455	28.0277	27.7548	28.5258	27.4838
625	29.1612	28.7969	29.3247	28.464	28.2294	27.8691	28.4738	28.9173	28.3296	29.2459		28.6487	28.5637	29.095	28.7074	28.3221	29.2462	29.2754	28.9447	29.4436	28.194		26.11	28.5348	27.644	28.3849	28.251	27.669	29.1834	26.2046	27.6183	26.4856		27.6155	28.035	28.1933	26.8877	24.3859	28.3723	27.2956	29.2629	27.6379	26.6312		27.74	28.8713	28.2345	28.4287	27.2673
626	28.9045	29.1905	29.051	28.1752	28.6044	28.4612	28.678	28.9372	27.9669	28.4915		28.2471	28.479	28.1094	28.1433	28.6794	29.4799	29.2269	28.5944	29.3127	28.7305		26.4576	27.7602	28.5342	28.9089	27.9303	28.0668	28.0712	26.7278	26.5738	26.3257		27.6605	28.2669	28.2112	26.7378	25.0695	28.4837	27.0966	29.6947	27.5882	26.6689		28.017	28.5099	27.7708	28.0602	27.6407
627	28.7399	28.9522	29.2489	28.4215	28.2214	28.1142	28.5525	28.2645	28.6687	28.6698		28.9199	28.4056	28.5053	28.44	29.0005	28.7251	28.5731	27.7346	28.0092	29.0566		26.1776	27.7453	28.1301	28.5424	27.9368	27.6974	28.36	26.9484	27.4252	25.8821		27.5169	28.2528	28.7473	26.2301	24.3253	28.2745	27.135	29.5585	27.635	28.4067		27.2918	28.3695	27.5756	28.1307	27.5657
628	28.9647	29.1079	28.9849	28.5183	27.7864	29.2807	28.3825	29.0216	28.6491	29.0847		29.4574	28.9316	28.4641	27.5657	28.3424	29.263	28.8537	28.3827	29.0873	28.6738		26.4957	28.2024	28.4793	27.2463	28.5266	28.3076	28.6984	26.4918	27.203	26.2014		28.006	28.5187	28.4612	26.3084	24.7286	29.8316	27.0188	29.6344	27.5923	27.74		27.2016	29.0748	27.9507	27.532	27.4543
629	28.2613	28.7885	28.3989	28.6416	28.549	28.401	28.8046	29.4629	29.1361	29.0661		28.9844	28.141	28.167	28.1724	28.3753	29.9514	28.0519	28.6109	28.5054	28.2966		25.6808	28.1839	27.9428	28.1471	27.656	28.3159	28.3574	26.1319	26.0269	26.1086		28.4712	29.5509	28.6833	26.5366	25.4785	29.3002	26.8719	29.975	27.074	27.0529		27.4571	28.3105	27.7685	28.6456	27.6754
630	29.7693	28.9532	28.5415	28.6344	28.4031	28.0363	28.2134	29.0959	28.6015	28.2539		29.5344	28.2306	28.1228	28.2899	28.4739	28.8033	28.4308	28.8959	29.2141	28.3766		25.91	28.1604	27.9723	28.8331	28.0063	28.5963	28.4509	26.9939	27.3885	26.3885		27.3406	28.4236	28.7355	26.2195	24.5442	28.8355	27.1137	28.9359	26.9904	27.0593		27.4147	28.3359	27.6045	27.6891	27.525
631	28.884	29.0718	28.8112	27.8729	28.608	28.779	28.4217	29.1349	28.6725	28.1027		29.1234	28.5703	28.1651	28.4127	28.527	29.8742	28.2737	28.2377	29.6051	28.3609		26.4181	27.7587	28.7074	27.4814	27.6262	28.4322	28.3744	26.7879	27.2838	25.7106		26.883	28.8405	28.5722	25.9824	24.565	29.1589	26.547	29.1559	27.1722	26.8785		26.8287	28.0114	27.4993	27.7526	27.4035
632	29.0661	29.5139	29.329	29.0983	28.4546	28.569	28.4596	29.0738	28.6342	29.2386		28.555	28.3218	28.33	27.9163	28.0657	29.0964	28.5959	28.1533	28.6142	28.312		26.5115	27.5549	28.4968	28.2549	27.5262	29.0842	28.9551	26.4043	27.3289	26.2289		28.5991	29.1705	28.7647	26.5297	25.0208	28.3532	26.9076	29.5779	26.8396	27.1575		27.4268	28.0247	27.0379	28.388	27.4492
633	28.8313	28.9605	29.1697	29.0801	28.3531	29.3052	28.7158	28.9114	28.5105	28.5415		28.5669	28.5638	27.9904	28.5598	28.3374	29.1154	29.1509	28.4646	29.2255	28.714		26.2526	28.4842	27.4103	28.0576	27.8853	28.0973	28.9796	26.7894	27.7221	25.904		27.8811	28.2587	28.6478	26.4351	24.7843	28.4914	26.4867	29.4228	27.2263	27.1214		27.8075	28.7217	27.754	27.7008	27.3605
634	28.8169	29.5027	29.0289	28.7808	28.7068	28.6418	28.4381	29.1409	28.7706	28.1123		28.5229	28.2995	27.7394	27.8748	28.8787	29.032	28.2197	29.1237	29.2238	28.6139		26.2759	28.3318	28.167	28.3103	28.8818	28.035	29.7401	25.9048	27.7769	25.2193		27.4646	28.6403	28.4374	26.7108	25.6027	28.3659	26.665	29.7597	26.8296	27.1635		27.6787	28.2745	27.6116	28.0659	27.579
635	28.2181	29.3897	28.9012	28.4239	28.2783	28.988	28.8322	28.7745	28.0432	28.5166		28.1067	27.8629	28.0234	28.3272	28.336	29.4554	28.5175	29.0602	29.0518	28.3368		26.3994	28.2058	28.1574	28.3095	28.9693	27.9108	29.1426	26.5549	26.7658	25.4569		27.4827	28.1283	29.0724	26.4882	25.1432	28.7109	26.6851	29.2937	27.7709	27.0501		27.2299	28.4289	26.8541	28.2789	27.3567
636	28.5311	29.4048	28.5469	28.5118	28.1798	29.0981	29.1382	29.1706	28.6255	28.6118		28.5583	28.4995	28.2455	27.4934	28.6802	29.7489	28.6306	28.4421	28.6656	28.5619		26.2919	28.8221	27.9183	28.4565	28.7731	28.0366	29.5439	26.2438	26.9986	25.6919		27.273	27.9687	29.3819	26.1854	24.5311	28.7819	26.3291	29.6414	27.8546	26.779		27.5402	28.0189	27.2781	28.3177	27.5704
637	28.3383	29.5723	29.3008	28.8572	28.5857	29.2742	28.4943	28.0923	28.9973	29.0356		28.7912	28.1695	28.4534	27.617	28.1599	29.6095	28.6888	28.2407	28.7614	28.3423		26.6618	27.248	27.4002	27.996	28.1009	27.6256	28.7531	26.1237	27.091	25.3985		27.7007	28.1163	28.2528	26.1397	24.9379	28.647	26.616	29.6712	27.9469	26.6196		26.9443	28.465	27.2464	28.5878	26.7354
638	29.0368	29.157	29.2392	28.7401	28.3625	29.2	29.1142	28.8406	28.6326	28.5873		28.9026	28.452	28.6312	28.1607	28.2188	28.8621	28.6697	28.4383	28.373	28.305		26.8522	27.3292	27.9726	27.8941	28.5863	28.1354	28.8055	26.3205	26.3739	26.0492		27.426	28.3104	28.5003	25.9939	24.9653	28.0655	26.5725	29.2906	27.8786	27.6256		27.6887	28.3521	27.9559	28.3652	27.5183
639	29.0715	29.8442	28.9781	27.7385	28.237	29.0575	28.6494	28.0886	29.4594	29.3378		29.946	28.0905	27.7826	28.1424	28.4409	29.5254	28.6034	28.4482	28.9795	27.4681		26.3366	27.7158	28.3008	27.782	28.805	28.4277	29.1419	26.3404	27.4134	25.6073		27.3989	27.9855	28.4115	26.8377	24.8995	28.861	26.8707	29.2206	27.8757	27.7432		27.8215	28.2119	27.7982	28.5392	27.2834
640	29.1731	29.1781	28.5805	27.8236	28.9913	29.1496	28.7489	28.8277	28.4396	29.0467		28.7879	28.634	27.8767	27.8404	28.3236	28.7563	28.7439	28.5235	28.9595	28.0318		26.6396	27.7752	28.0404	28.2471	29.0852	28.1756	28.763	27.4248	26.9283	25.9991		27.3215	28.6185	28.7893	26.6306	24.5904	28.4701	25.9843	29.1919	28.0516	27.7387		27.1792	28.6175	27.4641	28.8395	27.4953
641	29.4442	29.2466	28.7529	28.0531	27.9339	29.4644	28.7225	29.1206	28.9862	29.4078		27.9152	27.7851	27.8644	28.5661	28.5805	29.2673	28.528	28.3613	28.2748	27.6737		26.6664	28.0218	28.0054	27.9451	28.8347	27.9077	29.4485	26.3366	26.3323	25.4746		28.6643	28.096	28.5008	26.2378	24.7651	28.4439	26.886	28.8647	28.2519	27.5454		26.7585	28.3362	28.3176	28.1609	27.3659
642	29.1038	28.3198	28.7544	28.1599	28.5859	30.1005	27.7766	29.5183	29.5706	29.1985		27.7863	28.5209	27.8914	28.355	28.5775	28.7859	28.7441	28.6107	28.9201	29.1303		26.7967	28.4104	28.1234	28.0641	28.8076	28.7009	29.2623	26.4163	26.7529	26.0756		27.8366	28.0851	29.2235	27.0195	24.9535	28.5486	26.5935	28.6572	27.5651	26.9528		27.6971	28.3405	27.7042	28.5073	26.8043
643	28.8494	29.343	28.7204	28.6428	28.1723	30.2317	28.3891	28.9974	29.074	28.8543		27.7215	28.2053	28.6785	28.0304	28.5852	29.1202	28.9517	29.418	28.8451	28.2871		26.6802	28.5318	27.9792	28.0015	28.5991	28.5247	28.9804	26.0572	26.425	26.1482		27.6343	28.3696	27.8393	26.8663	25.0131	28.3029	26.5491	29.3434	27.8742	27.4961		27.7232	28.2617	28.2753	27.7568	27.7496
644	28.6869	29.321	29.175	27.873	28.7067	30.1613	27.6488	28.8071	29.3034	29.3144		27.4111	28.1941	27.976	28.1492	28.6852	28.2705	27.9309	28.3631	28.8964	28.8983		26.4761	28.8225	27.2378	28.093	28.8947	28.917	28.4352	25.9185	27.1678	25.8452		27.3387	28.2679	27.9776	26.6087	25.5321	28.1245	26.3392	28.5871	27.9974	27.2012		27.5987	28.6099	26.9638	28.5159	27.216
645	29.1893	28.9585	28.6116	29.0111	28.1118	30.0687	28.9193	28.6442	29.9957	28.9677		28.0061	28.5464	27.9317	28.4141	28.3022	28.7278	28.05	28.4467	29.2741	28.5903		26.2556	28.1453	28.4339	28.1239	28.7577	28.4246	28.061	26.3797	26.9412	25.6547		27.7138	28.3339	28.3272	26.2787	24.9142	28.3261	26.1942	29.8485	28.9878	28.0816		27.6272	28.334	27.7086	28.8991	27.6826
646	29.0013	28.5276	28.645	27.8205	28.942	29.6156	28.3793	28.1021	29.112	28.8227		27.598	28.6731	27.6855	28.3817	28.738	28.1019	28.0362	28.8876	28.7865	28.1344		26.4548	28.7981	27.843	27.6032	29.0916	27.4826	28.287	26.1044	27.2795	26.1062		27.3288	27.6412	29.0952	26.1006	25.681	28.4077	26.0493	29.281	28.0202	27.3291		27.4192	28.5209	27.8168	28.3586	26.9395
647	28.7947	29.5513	29.086	28.3448	27.9004	29.5976	28.5045	28.9779	28.38	28.5976		27.3089	28.2379	28.3491	29.2668	28.9286	28.6031	28.546	28.7907	29.0331	27.9627		26.5972	27.555	28.5466	28.095	28.9414	28.9428	28.4975	26.7222	27.2263	26.4728		28.2136	28.7017	28.443	26.3817	25.6285	28.2713	25.6603	29.1996	28.1358	26.9351		27.7891	28.5623	27.672	28.0109	27.5767
648	28.7738	29.3465	28.6582	27.9836	28.6403	30.1468	28.8014	28.6268	28.7601	28.9075		27.5897	28.4961	27.5457	28.5499	28.6194	28.662	28.6404	28.3493	28.8546	28.4162		26.4081	27.8933	27.6523	28.1313	28.8504	27.9521	28.5955	26.1574	27.3934	25.8043		26.8472	28.9433	28.0954	26.2357	25.1582	28.6376	25.9594	29.2221	28.4203	27.7804		27.7416	27.8796	26.9524	28.4746	27.3669
649	28.5076	29.6766	29.5259	28.4193	29.333	29.3161	28.4985	28.5371	28.8195	28.818		28.4668	28.8673	27.7584	28.5657	28.1682	29.0031	28.6424	28.1528	28.4605	27.989		26.0511	27.9284	28.3308	27.6425	29.1006	28.3249	28.8884	26.3353	27.3821	25.1822		27.2324	28.6403	28.4112	26.3218	25.5645	28.3536	26.3895	28.6771	28.0931	28.3009		27.5204	28.6195	27.4138	28.0829	27.9062
650	28.8614	29.2221	29.7523	28.1365	28.2063	29.1815	28.7184	28.0434	28.7533	28.2542		27.2648	28.6159	27.5727	28.0422	28.7024	28.5169	28.3903	28.3831	29.0162	28.9043		26.3726	28.3505	28.3198	28.2636	29.7098	28.3372	28.2913	25.9572	26.8898	26.0692		27.1824	28.7643	28.8247	26.0989	24.9316	28.899	26.6874	29.5686	27.9069	27.3814		27.2453	28.5298	26.804	28.266	27.5747
651	29.5564	28.9971	29.0413	28.1386	28.5951	29.4882	27.9163	28.4041	28.8763	28.354		27.9781	28.2878	28.0967	28.2438	28.1932	28.4847	28.2468	28.8026	29.4626	28.958		26.874	28.3377	28.6543	27.9926	28.5953	28.5428	28.0987	26.6943	26.7799	25.8529		27.6389	28.877	28.1837	26.4958	25.3653	28.2711	26.9764	29.5318	28.17	27.618		27.4916	28.7577	27.6925	27.6047	26.1001
652	29.062	29.6269	29.2122	28.2038	28.46	29.4789	28.4871	28.3012	28.837	28.7052		28.0553	28.2353	28.0763	27.8085	28.7067	28.9168	28.819	28.7247	28.9775	28.171		26.6404	28.4323	27.8266	28.2285	28.6669	27.7317	28.6662	26.5214	26.8611	27.1318		28.1945	28.589	28.6683	26.3394	25.0285	28.0213	26.3498	29.5352	27.8156	27.115		28.1288	28.1243	27.889	28.5111	27.4643
653	29.3497	28.8567	29.1437	28.6113	28.8193	29.3384	28.9298	28.6737	28.9982	28.7813		28.8583	28.1955	28.152	28.1706	27.9588	28.7197	28.6899	28.9093	28.938	28.4154		26.4122	27.3849	28.2752	28.2419	29.2721	28.8396	28.7928	26.9025	26.8576	26.2101		27.921	28.3793	27.8685	26.1196	25.2176	28.152	26.7176	29.361	28.1779	27.5591		27.7608	27.8146	27.7739	28.2231	27.0749
654	28.5462	28.7677	29.2244	28.7875	28.4991	29.1762	28.5361	28.2321	29.5569	28.7003		28.2042	28.5987	28.0565	28.2103	27.7279	29.1098	29.1161	28.6987	28.9978	27.9701		26.9305	27.8956	28.0746	28.3148	29.048	28.6318	29.5246	26.352	26.9711	26.5548		27.9348	28.3911	28.4456	26.7553	24.7049	29.1376	26.5875	29.5033	27.2774	28.2022		27.4188	28.404	27.7633	28.128	27.3628
655	28.1581	29.3574	29.4375	28.234	29.2925	29.7455	27.4026	27.9999	28.3774	28.9461		27.9126	28.7309	28.2291	28.9793	28.1202	29.3695	28.4915	28.4517	28.6168	28.102		26.5918	28.8109	28.027	28.5674	29.3174	28.3409	27.9202	27.0827	26.838	25.7196		27.6791	28.8306	28.3054	26.2396	24.8964	28.531	26.4015	29.2615	27.9313	28.0938		27.8304	28.727	27.7828	27.9421	27.5183
656	28.754	29.3714	28.9465	28.2123	29.175	29.763	28.778	28.1736	28.2837	28.7351		27.8007	28.7613	28.2249	27.8194	27.7723	28.7717	28.8728	28.8193	28.8715	28.6493		26.2081	28.0326	27.9579	28.2473	29.0963	27.9466	27.5795	26.8603	27.4484	26.435		28.2276	29.0604	28.5616	26.2659	25.4479	28.9139	27.1247	28.7815	28.4425	27.7208		28.0068	28.1703	28.2442	28.4523	27.7211
657	28.5864	28.9567	29.4692	28.4658	28.0137	30.1461	28.6324	28.671	28.5984	28.6442		27.6341	28.518	27.7976	28.3048	28.0174	29.1469	29.026	28.6241	29.0064	28.5216		26.2322	27.7779	28.0345	27.992	28.3183	28.1582	27.9179	26.8872	26.8225	26.0877		27.9579	29.1281	28.466	26.2908	25.1012	28.2055	26.54	29.0453	27.5614	27.5722		27.9383	28.3055	28.3126	28.6799	27.4211
658	28.8226	29.5451	29.2745	28.4001	29.0441	29.7824	27.5505	28.1703	29.152	28.8833		27.8094	28.2413	28.1316	28.2576	28.2293	28.8497	28.3133	28.6795	29.1025	28.2103		26.1055	28.1766	27.9543	28.763	29.0841	28.5565	28.2641	26.2733	27.3437	25.8509		28.1212	28.5136	28.627	26.2926	25.537	28.0083	26.7886	28.8434	27.7524	27.1803		27.8435	28.0748	27.9641	27.9037	27.1744
659	28.8897	29.7064	29.3002	28.176	29.0609	29.2959	28.0631	28.3621	29.7014	28.941		28.5273	28.8722	27.6387	28.5592	28.7191	29.0246	28.7665	27.9062	28.3422	28.5421		26.1744	27.5975	28.2423	28.2997	28.5376	28.476	28.5115	26.8562	26.7225	25.3326		27.678	28.7573	28.0978	25.9819	25.1241	28.7824	25.7483	29.2763	26.7864	27.1297		27.4152	28.2383	27.9517	28.9641	27.119
660	28.6897	29.2441	29.3841	28.3609	29.1753	29.6273	28.8183	28.68	29.4781	29.1215		28.2712	28.4892	27.9803	28.57	28.3015	28.5154	28.4183	28.6152	29.0659	28.4414		26.7286	28.6082	28.3453	27.7584	29.0107	28.2558	27.792	26.2015	27.1354	26.0297		28.7196	28.6108	28.3046	26.44	24.4722	28.2091	26.5528	29.3417	26.5282	27.5592		28.2934	28.4644	27.9992	28.6619	27.4932
661	29.0662	29.1685	29.6347	28.1703	28.2836	29.4033	28.413	28.7543	29.0154	28.8379		27.8439	28.8421	28.3855	28.0235	28.6127	29.201	28.5885	29.5504	28.5418	28.2773		26.6361	28.7262	28.1749	28.3139	28.7033	28.3696	28.2574	26.4275	27.1787	25.7013		28.7387	28.2428	29.1012	26.3296	25.1501	28.8023	26.3121	29.6842	26.5854	27.622		28.1775	28.1139	27.9035	28.2259	27.3189
662	28.9981	29.3455	28.9117	28.2582	28.753	29.3615	28.3318	28.871	28.9865	28.8186		28.1376	29.2394	27.6534	28.0548	28.5095	28.217	28.8597	29.2222	28.2884	28.3887		26.5641	28.7037	28.0169	28.375	28.7243	28.9912	28.5064	26.601	27.8256	25.8231		28.4783	28.2077	28.606	26.1006	24.6569	28.7896	25.9732	29.0444	26.265	27.1899		27.4137	28.1281	28.3168	28.2709	28.1736
663	29.0678	29.2033	28.46	28.561	28.7952	28.954	28.7184	29.3474	29.5057	29.0292		28.6598	28.6313	27.8354	28.6583	28.4452	28.9689	28.5871	28.8897	28.9307	28.9061		25.7518	27.6349	27.5388	28.4526	28.791	28.042	28.4565	26.4764	27.409	26.0661		28.504	28.0331	28.7454	26.2885	25.2968	28.3911	26.6694	29.677	27.7874	27.412		27.9204	28.7056	27.8585	29.0707	27.2533
664	29.092	29.1054	29.1843	29.0308	28.2264	29.0954	28.8903	28.8732	28.6944	28.0641		28.2641	28.8263	27.9042	28.4417	28.1777	28.3483	28.8657	28.7964	29.643	28.8625		26.3084	28.1774	28.3607	27.0552	28.7128	28.5558	28.4747	26.846	27.3613	25.8183		29.1263	27.3355	29.0546	26.5997	24.604	29.2452	26.1041	29.8651	26.9016	27.4561		27.8574	28.5501	28.2773	28.6944	26.8365
665	29.681	29.2705	29.0948	28.444	28.4234	30.222	28.8083	29.1393	28.8566	28.6681		28.307	28.3208	28.2963	28.9909	28.7914	28.2969	28.5224	28.9636	29.5739	28.3348		25.9142	27.9177	28.0696	27.9205	29.2009	27.7381	27.8363	26.4018	27.5687	25.3601		28.5922	27.7907	28.2276	26.3187	24.6019	28.1073	26.6753	29.5784	27.2695	27.4755		27.5541	28.4842	27.7201	28.7475	27.9465
666	28.2	29.1058	28.8425	27.8501	28.8297	29.5517	28.1604	29.0537	29.3202	28.2275		27.9807	29.2342	28.5451	28.2541	28.3271	28.1301	28.7778	28.605	29.1173	28.8797		26.0436	27.7029	28.5096	28.1772	28.8413	28.0427	27.9071	27.2141	26.9942	26.3372		28.1831	28.1207	28.1051	25.8807	25.245	28.368	26.4935	28.9724	27.0458	27.167		27.0304	28.2214	28.0951	28.6314	28.2633
667	28.5443	29.5186	28.8943	28.7859	28.2691	30.0259	27.5249	28.7487	28.6543	28.8917		28.0927	28.8383	28.2018	28.6753	28.3502	28.7657	28.9112	28.9295	29.2829	28.726		26.4568	28.5796	28.4834	28.6776	28.916	27.9164	27.6907	26.5051	27.3712	25.8424		28.0143	28.5576	28.7595	26.1883	24.4622	28.6927	27.408	29.9231	26.959	27.7337		27.8853	28.2308	28.4716	28.2516	27.9094
668	29.0598	29.141	29.0714	28.5237	28.8566	29.3812	27.9842	28.5089	28.9044	28.5326		27.9334	28.8207	28.2896	28.225	27.9239	28.4882	28.5879	28.4564	28.842	28.5825		25.9011	27.9102	28.4302	28.5204	29.3043	27.9669	27.7703	26.273	26.9918	25.8168		27.8806	28.4029	28.257	26.3501	24.7721	28.5538	26.1495	29.9224	26.9179	27.2708		27.5022	28.215	27.6863	28.5645	28.4605
669	28.9791	28.7145	29.1473	28.5375	28.9907	29.5166	28.1292	28.6024	28.9472	28.3651		27.9319	28.6374	27.9592	28.5355	28.2838	28.8152	28.9596	28.4784	28.8419	28.9972		26.5451	28.6174	28.5969	28.9878	28.2522	28.104	27.5238	26.9421	27.3459	25.4918		28.2181	28.3366	28.0456	26.3426	24.8406	29.0049	26.4774	29.4375	27.2871	27.9077		27.3983	28.6386	28.274	28.6989	28.0283
670	29.2801	28.9715	29.2732	28.3153	28.4713	29.4086	27.8408	28.2608	29.1031	28.2367		27.8093	28.4916	28.3541	28.8832	28.2285	28.2611	29.0856	29.0187	29.1042	28.2641		26.5119	28.1877	28.0701	28.514	29.6739	28.5091	27.9545	26.5965	26.8527	25.951		27.7978	28.2436	28.5394	26.6932	24.825	28.2063	26.5638	29.2614	27.287	27.5025		27.5384	28.7268	27.9002	28.563	27.7006
671	28.9285	29.2247	28.7185	28.6654	28.085	29.3995	27.9892	28.3629	28.5699	28.4615		28.301	28.9572	28.0672	28.0363	28.0895	28.5293	28.9387	29.0401	28.6926	28.9959		26.2699	28.0665	27.6427	28.5947	28.7284	28.1832	27.2156	26.8174	27.465	25.3704		27.0994	28.4601	28.3704	25.7351	24.9066	28.0669	27.1471	29.5316	27.412	27.4968		27.4077	28.3246	28.2042	27.9128	28.0992
672	28.6189	28.9959	29.0142	27.6328	28.3565	28.5075	28.2021	28.995	28.8916	28.4526		28.7774	28.2724	28.0472	28.7602	28.8942	28.4627	28.717	28.9821	28.9733	28.9803		26.5416	28.0371	28.1294	28.1486	28.5513	28.2916	27.3357	26.1025	27.6179	25.697		27.2456	28.1397	28.3676	26.2296	25.2353	28.2871	26.8903	29.5128	26.52	27.2831		27.7167	27.8752	28.431	28.0089	27.4541
673	29.311	28.6807	28.8535	28.1735	28.9756	28.777	27.9379	29.1311	28.7899	28.5207		28.5409	28.3448	28.1489	28.2939	28.3541	28.8899	28.6136	29.1003	29.1234	28.6333		26.2719	28.033	28.2272	28.2462	29.0541	28.1271	27.946	26.5118	27.6972	26.1997		27.7581	28.8944	28.5351	26.2591	24.5423	28.5585	26.426	28.8491	27.0486	27.9905		27.4205	28.5028	28.2681	28.308	28.1333
674	28.8051	28.8558	29.3329	28.2977	28.6495	29.283	27.6427	28.5492	28.7199	28.491		29.3881	28.9446	28.6336	27.9802	28.2144	28.3132	28.4234	28.8978	28.3813	28.3804		27.1525	28.2063	28.5743	28.426	28.5368	28.195	27.7392	26.2655	26.6053	26.3808		27.8579	27.6984	28.5595	26.8313	25.0263	28.3181	26.3315	29.6758	27.6325	27.9048		26.9118	27.4915	27.5162	28.3972	28.0628
675	28.8808	28.4537	30.0068	29.0556	28.6878	29.3397	27.388	28.5403	28.6971	27.9371		28.7004	29.0125	28.4988	27.9555	28.7298	27.7758	28.8353	28.8825	29.0992	28.1649		26.6151	28.0017	28.3162	28.6247	28.949	28.2034	28.929	26.9242	27.3818	25.7457		27.5709	28.2731	28.0932	26.3094	24.9609	28.532	26.4044	29.8447	26.9964	28.0891		26.9309	27.8509	28.8656	28.8268	28.2415
676	29.1182	28.894	29.5616	28.7178	28.2355	29.125	27.7231	28.1508	28.5288	28.5456		28.3395	28.8055	29.1076	28.0575	28.3143	29.191	28.3206	28.7365	28.166	28.6038		26.8835	28.9123	28.2002	28.1635	28.1322	28.0884	28.4397	27.0146	27.1284	26.1544		27.4912	28.7135	28.4968	26.2067	25.2823	28.2462	26.4555	29.3138	27.1175	28.2844		27.6307	27.4349	28.2008	28.2303	28.2595
677	29.1363	28.6741	29.4232	28.3335	28.6667	29.2357	27.5218	28.895	28.8191	28.7796		28.5103	29.1759	28.9908	28.3984	28.0284	29.1365	27.8931	28.0626	29.0132	27.6534		26.2197	28.7658	27.9448	28.1925	28.9663	29.1042	27.6682	26.4727	27.3004	26.1846		27.7485	28.5781	28.8913	26.7201	25.0921	28.1296	26.7497	29.0625	27.4151	28.0828		27.2795	27.8589	28.1241	28.5573	28.0678
678	28.7901	28.9378	28.2206	28.8897	28.7036	29.17	28.6138	28.2069	28.2236	28.3794		28.5897	28.9236	28.947	28.9444	28.5314	28.7548	28.6184	28.6674	29.1063	29.0789		26.5356	28.4137	27.9326	27.8831	28.5869	28.4464	28.2412	27.0273	27.1249	26.5743		28.3611	28.6178	28.8091	26.2001	25.158	28.0202	26.6549	29.1464	26.5947	28.6082		27.3785	27.7143	27.6733	28.1909	28.5308
679	28.8699	28.4248	28.8399	28.246	28.3534	29.1156	28.4978	28.6791	28.8796	28.5395		28.4209	28.7387	29.0898	28.6042	28.7925	28.0122	28.5763	29.101	29.1741	29.0182		26.7183	28.2919	28.4228	28.2263	28.7376	28.5935	28.0527	26.8127	26.7968	25.7573		27.9762	28.8686	28.9244	26.2766	24.976	28.7075	26.5462	28.8101	27.1003	29.1472		27.8254	27.7872	27.9349	27.9614	27.2866
680	29.3461	28.5812	28.443	28.3149	28.5614	28.8487	28.0691	28.5	28.3426	28.8643		29.0796	29.0855	29.0243	29.1729	29.0772	28.128	28.1368	28.6088	29.0186	29.0004		26.0567	28.0013	27.5863	28.8998	29.0848	27.8228	28.1564	26.8226	26.7891	25.8152		27.9402	28.8404	28.6133	26.0694	25.1488	28.3908	26.7118	28.8644	27.3334	28.521		27.2943	27.6235	28.0259	28.3661	27.9092
681	28.8738	28.8218	28.7205	29.1691	28.0241	28.9814	28.3227	28.4964	28.9879	28.8504		29.5996	28.5604	29.0648	29.3801	28.407	28.2657	27.7282	28.6431	28.8228	29.1116		25.9785	27.8201	28.0305	28.8876	29.0974	28.5378	28.2424	26.673	27.5219	25.6375		28.0829	28.54	28.2802	25.6119	24.9552	28.7081	25.646	28.8765	26.9716	28.3176		27.5563	28.2844	28.2713	28.588	27.9909
682	29.7494	28.9645	28.8858	27.5846	28.3748	29.1909	28.3979	28.9209	28.469	28.3526		28.3633	29.2249	28.2022	28.0167	28.6838	28.2077	28.4392	28.3981	29.235	28.2212		26.4428	27.9741	28.4893	28.6103	29.2417	28.1458	28.1589	26.7959	27.6671	26.2216		27.6574	29.4527	29.4154	25.8414	24.2142	27.6625	26.1817	29.0415	27.2974	29.0435		27.8567	27.9384	28.1762	27.953	27.7985
683	29.6248	29.3843	28.3205	28.9206	29.2272	29.6309	28.9501	28.1051	28.7164	28.546		28.9746	28.7541	28.7844	28.5233	28.453	27.8954	28.9252	28.5336	28.9765	29.0828		26.5577	28.1706	28.0637	28.6362	28.3019	27.8293	28.2033	26.6811	27.7422	25.74		27.4263	28.6435	28.6665	26.1703	25.2555	28.0473	26.0885	29.1803	27.2062	28.6971		27.5377	27.7664	27.9519	28.0713	27.922
684	28.4712	28.8119	28.5949	28.0322	28.8398	29.1399	28.4253	28.0744	28.8819	28.5333		28.9569	29.8448	28.7373	28.7802	28.7026	28.3377	28.2441	28.5151	28.9193	28.3066		26.095	28.3668	28.8762	28.4752	28.3297	28.4032	28.1949	26.979	27.4276	25.9036		26.9641	28.647	29.6467	26.13	24.5804	28.061	26.8773	29.042	27.6092	28.606		26.6572	27.9901	27.9768	27.7454	27.4831
685	29.0855	29.5013	28.8189	28.7022	28.6656	29.6439	28.1165	27.9458	28.1654	28.5774		28.4946	28.7819	28.3695	29.1463	28.0355	28.313	27.9183	28.2156	28.5019	28.781		26.5483	28.2882	27.7314	28.9945	28.2844	28.4424	28.8973	26.4962	26.528	25.4753		27.4634	28.4419	28.4717	25.8809	24.8831	27.8139	26.6799	28.3053	27.4345	28.9604		26.6955	27.8963	28.0652	28.5334	28.0952
686	28.9062	29.3642	29.1896	28.7921	27.9833	29.4958	27.7585	28.2268	28.5066	27.934		28.5292	29.2213	28.6119	28.3746	28.0513	28.241	28.5288	27.8649	27.9056	28.0795		26.1704	28.3159	27.681	28.2713	27.911	28.2517	27.1293	26.9308	27.2944	25.8046		27.561	28.4273	28.7146	26.2532	24.7264	28.0308	26.566	28.1372	27.5034	28.7791		27.2117	27.9266	28.38	28.5158	26.3692
687	28.7692	29.1887	28.9997	28.6721	27.8855	29.0258	28.118	28.2355	28.1427	28.9252		28.7544	29.3907	28.3077	29.1536	28.2526	28.2547	28.4912	28.3036	28.617	28.8272		26.0457	29.1863	28.795	27.8904	28.5705	27.7908	27.4078	26.9078	27.522	25.842		27.6572	28.5834	28.4763	25.7698	24.5377	28.2355	26.7703	28.6091	27.2965	27.7642		27.288	27.9778	27.6982	28.8172	27.7578
688	28.434	28.5715	29.3974	28.6804	28.0737	29.4047	28.3807	28.4091	28.532	28.5125		29.1621	28.3477	28.2185	28.6293	27.7705	28.0868	28.4561	28.6835	28.8904	27.8622		26.4398	27.7276	28.0594	28.1571	28.3107	28.7069	26.8232	27.1654	26.8505	26.0737		27.2681	28.3897	28.2335	26.2961	24.6408	28.2753	26.7034	29.0354	27.5554	28.2721		27.629	27.5147	28.0862	28.3396	28.1942
689	28.692	28.8335	28.614	28.3953	28.3198	29.3431	28.2062	29.1046	28.3104	28.0806		28.5744	28.5285	28.6066	29.046	28.2517	28.178	28.0428	29.0718	28.5356	27.704		26.5272	27.6752	28.2569	28.0571	28.3815	28.0144	27.4124	26.6582	27.1607	25.7907		28.2021	27.4119	28.3407	26.3672	24.922	28.3981	26.6404	29.0765	27.6643	29.2037		27.4515	27.5417	28.0464	28.7722	28.2845
690	28.7699	29.0547	28.5	28.2534	28.0586	29.3857	28.3985	28.7075	28.7167	28.5437		28.2942	29.085	27.765	28.2692	28.4102	28.1676	28.9606	29.0196	28.1199	28.1071		26.678	28.1805	27.5841	28.2616	28.7287	28.1744	27.747	26.5012	27.2233	26.2227		28.2914	28.3537	29.1875	25.9211	24.6163	28.6404	26.2691	28.7585	27.5697	28.9506		27.3282	27.9418	28.6304	28.6448	27.4929
691	29.1374	29.1162	27.9562	28.136	28.153	28.9496	28.1784	28.7876	28.0982	27.9092		28.4395	29.0723	28.0179	28.487	27.8175	28.0136	28.409	28.558	28.8225	28.3969		26.9779	27.7199	28.3013	27.9434	28.7272	28.196	27.6652	26.4899	26.7833	26.0776		27.6284	27.7446	27.4112	26.1128	24.9011	28.0976	26.2895	28.0961	26.9479	28.8474		27.4816	27.4644	27.862	28.2572	27.3311
692	29.2372	29.8863	28.8944	28.0994	28.1887	28.8583	27.6665	28.3615	28.3573	28.2985		28.0362	28.8997	28.0113	28.2509	27.8821	28.3225	28.85	28.3763	28.3475	28.564		26.2976	28.3544	28.1823	28.3967	29.3134	28.395	27.6223	26.9843	27.5572	25.1189		27.0966	28.6677	28.7273	25.8696	24.5623	28.6201	26.6213	28.9258	27.7186	28.3596		27.7473	28.274	28.3043	28.5215	27.6562
693	29.645	29.3078	28.6202	28.162	28.4243	29.4241	28.3948	28.6798	28.6408	29.0489		28.7085	29.2805	28.4416	28.7082	27.8544	28.0799	28.1681	28.4037	28.2585	28.3989		26.3578	28.1135	27.9587	28.66	28.7307	28.5036	27.8549	26.7037	26.8551	26.0505		27.6478	28.479	28.7581	26.5552	24.1711	28.4049	25.8399	28.5648	27.4835	28.3487		27.1547	28.4594	28.5251	28.8143	27.3347
694	28.5273	29.0862	28.4269	28.3056	28.4546	29.3214	28.3017	28.4356	28.2949	28.9182		28.6514	28.9086	27.9875	28.6821	29.3827	28.2132	28.775	28.5729	28.6172	28.2617		26.6859	28.5853	28.2638	28.9148	28.8226	28.124	27.5145	26.5871	26.884	25.8884		27.7613	28.2351	28.6889	26.0815	24.7327	28.7633	26.7297	28.7353	27.0684	28.028		27.7588	27.3097	28.3606	28.3224	27.3944
695	29.1497	29.4948	28.4407	28.8065	28.7062	29.7566	29.0899	28.589	27.9824	29.4754		28.4461	29.0076	28.1985	28.2974	28.4414	28.0271	28.4692	28.1474	29.0073	28.2293		26.1648	28.7498	28.0774	28.3288	28.5295	28.3616	27.2858	26.8496	27.3877	26.0352		27.6039	27.9228	28.3028	26.6598	24.8341	29.0097	26.8551	28.2876	26.9497	28.4258		26.9836	28.3475	27.2755	28.2911	28.1084
696	29.3739	28.6451	28.5493	28.1048	28.5334	29.7602	28.3384	28.6092	28.2531	29.1275		28.688	29.1354	29.0573	28.3711	28.6467	28.6505	28.2737	27.9947	28.7914	28.0873		26.3613	27.7577	28.3894	28.6416	29.1064	27.5641	27.6492	26.4944	27.3937	25.9413		26.7679	28.4011	28.4153	26.0597	24.5122	28.3759	26.8365	28.8686	26.7793	27.943		27.5736	27.6837	28.0008	28.2524	27.4123
697	30.0163	28.8777	28.7231	28.3074	28.5084	29.638	28.1716	28.7801	28.0957	28.3315		29.3793	28.899	28.4277	28.2414	28.188	28.8801	28.6454	28.294	28.2465	28.3615		26.505	28.1188	27.8091	27.8532	28.9319	28.2406	27.7361	27.0776	27.2867	25.7947		28.1199	28.1904	28.5422	26.4592	24.3851	27.673	26.0044	29.2004	27.4709	27.5195		27.3487	27.7866	28.0619	28.7609	28.2665
698	28.7327	28.7993	28.3771	28.1936	28.985	30.0592	27.9642	28.8364	28.358	29.3588		28.4385	28.3866	28.1621	27.9784	28.7727	28.6823	28.392	27.8386	28.9426	28.5028		26.5069	27.5383	27.4718	27.8845	27.9874	28.8018	27.6322	26.3217	27.3865	25.8906		27.3616	28.443	28.9222	26.3513	24.9573	27.7447	26.6229	28.3276	27.8472	27.5363		27.3467	28.3272	28.1762	28.2193	27.7946
699	28.9012	29.4758	28.6275	28.3957	27.8944	29.4692	27.2299	29.8038	27.7736	29.0762		28.0591	28.4201	28.4205	28.2954	28.0983	28.3178	28.3	28.06	28.7834	28.7394		26.384	27.7177	28.0677	28.9633	29.021	28.4555	27.4824	25.9451	27.3273	25.87		27.4406	28.4117	28.8786	26.4986	24.7733	28.0186	26.3327	29.1023	27.5872	27.6434		27.8768	28.4648	27.6605	28.4521	27.3637
700	28.6231	28.9029	29.0813	27.9999	28.5209	29.1787	28.1266	29.2856	27.9386	29.2738		28.8619	28.4511	28.4806	27.982	28.2194	28.6745	28.2271	28.0066	28.149	28.165		25.9835	27.708	27.4404	28.3649	28.2329	28.4951	27.3776	26.3261	27.3496	25.8185		27.3038	27.7297	28.0963	25.6635	24.6366	28.2175	26.771	28.2743	27.7174	27.7084		27.3744	28.0416	27.7995	28.1863	27.4012
701	29.0183	28.5166	28.5311	27.7569	28.6733	29.028	28.2511	28.9095	28.19	28.9586		29.1369	28.4372	27.7957	28.3341	28.6489	27.704	28.6656	28.1199	29.1596	28.4986		26.1318	28.2056	27.3458	28.3935	28.9603	28.7602	27.7554	26.6475	27.3965	25.53		27.7318	28.2413	28.648	26.066	24.8218	27.9158	26.4942	28.8215	27.3024	28.1063		27.2471	28.2615	28.7808	28.8551	28.0498
702	29.5664	29.1346	28.3409	28.2033	28.5289	29.0299	27.9495	28.7994	28.5338	28.784		29.4204	28.2225	27.5924	28.7243	28.8035	28.5063	28.7268	28.1202	28.6359	28.2113		26.1053	28.2768	27.832	28.0779	28.3842	29.2089	27.3666	26.9402	27.6084	25.7018		27.1489	28.3575	28.3992	25.6475	24.8712	28.0288	26.6995	29.3429	27.744	27.7134		27.9284	27.977	27.9074	29.1857	27.3714
703	29.2533	28.9538	29.2213	28.5522	28.6868	28.7699	28.2838	29.3073	28.3035	28.313		29.0204	28.9784	28.5456	28.16	28.3891	28.0106	28.6139	27.9761	28.4502	28.1608		26.8577	28.4921	27.6029	28.4437	28.3754	28.7791	27.2904	26.2474	26.9089	25.936		28.0361	27.9426	28.2175	26.1352	24.5094	28.251	26.3734	28.8008	27.3342	27.7734		27.6976	27.7098	28.0002	28.9539	27.6238
704	29.5226	28.1485	28.7977	28.0596	28.5998	29.1174	28.4647	29.5469	28.3253	28.9132		28.3737	28.6798	28.5464	28.0074	28.2548	28.391	28.2966	28.5374	28.5428	28.9808		26.0765	28.5242	27.7593	28.246	28.7225	28.8084	27.2925	27.1893	27.4892	25.7223		27.7513	29.2401	28.0707	26.2613	24.8239	28.1352	26.4829	28.5212	27.7317	27.4749		27.6164	27.9687	27.599	28.3643	27.4714
705	29.8079	27.8213	29.2929	28.0627	28.4369	29.0274	28.2806	28.6699	28.0043	29.4548		29.1166	28.6251	28.3663	28.079	28.8727	28.0745	28.455	28.8363	28.4253	28.2087		26.306	28.0459	27.3251	28.5311	28.9437	28.1664	27.6713	26.2025	27.2619	25.7922		27.1001	28.3473	27.9764	26.2613	24.7732	27.6247	26.2039	28.8969	27.8891	28.1349		27.1364	28.0081	28.1401	28.538	27.3014
706	29.539	29.4609	29.0219	28.6456	28.6647	28.5172	28.242	29.219	27.632	29.2457		28.3158	28.7044	27.3332	28.5701	28.8827	28.1647	28.0289	28.5382	29.0164	27.6686		26.6066	27.7159	27.715	28.2492	28.5675	28.4008	27.423	26.6061	27.0937	25.6262		28.001	27.914	28.4492	26.1528	24.5911	28.2429	26.4446	28.4842	27.3551	28.2166		27.1219	27.8177	27.3894	28.3094	27.8361
707	28.8484	29.4055	29.0956	29.0148	28.8141	29.1862	28.2731	30.0684	28.0364	28.816		27.9833	28.5771	27.7192	27.8875	28.5021	28.4898	28.1515	28.6024	29.3949	27.9877		26.6676	28.3625	27.7044	28.6584	28.2001	28.4523	28.1479	26.9352	27.1316	26.2622		27.4224	28.4257	28.7643	25.8885	24.6617	27.9527	26.2305	29.9306	27.6998	28.174		26.7762	28.0842	27.967	28.8843	27.3234
708	29.2988	29.279	29.1119	28.2127	28.7926	28.8127	28.716	29.5025	28.0093	28.5108		28.5535	28.4365	28.5408	28.0741	28.1916	28.3574	28.4475	28.8448	28.6251	28.4684		25.9877	28.0184	27.1577	28.3462	28.6408	28.7015	28.484	26.3619	26.6877	26.1142		27.0582	28.618	29.1169	26.2668	24.7169	28.2509	26.6084	29.771	27.5928	28.39		27.5242	27.64	28.3121	28.3406	27.719
709	29.7356	28.8658	28.7072	28.829	29.4193	28.922	28.1811	29.5147	28.6454	28.671		28.2852	28.9512	28.4134	27.5111	27.8004	28.5834	28.6333	27.8947	28.5632	27.8285		26.3741	27.7005	27.6198	28.7728	28.3804	28.4107	28.0078	26.2053	26.7436	26.4506		27.1937	28.7166	28.8476	26.523	24.8102	28.908	26.4391	28.7736	27.9302	28.2971		27.4719	27.9047	28.0924	28.7703	28.337
710	29.5995	28.6105	28.772	28.1848	29.0946	28.8843	28.4067	28.842	27.9009	28.6227		28.945	28.3693	28.6558	28.1056	28.5025	27.5833	28.5572	28.4534	28.9802	28.8757		26.8044	28.4729	27.7985	28.4888	28.4218	28.504	28.1751	26.3328	26.8758	26.1265		27.2866	28.0763	28.448	26.4874	24.6719	28.3837	27.1942	29.2298	27.5328	28.5144		27.0793	27.527	28.4995	28.7738	26.7228
711	29.9222	29.4292	28.5255	28.5653	29.3788	28.5028	28.6998	29.4365	27.6771	28.6799		28.1088	28.8568	28.5376	28.1239	28.5357	28.119	28.7361	28.8958	28.4124	28.5962		26.5957	28.516	27.6691	27.8129	28.4702	27.7836	27.9482	26.1771	27.1346	26.3821		27.7794	28.2585	28.5157	26.5674	24.9378	28.7064	26.7145	29.0822	27.5202	28.3958		26.7771	27.9666	28.7471	28.3214	28.2814
712	29.7342	28.6666	28.5106	28.6432	28.7764	28.4781	28.7115	29.6359	28.1356	28.878		28.584	28.5879	27.8203	27.5099	28.9231	28.115	28.3832	27.9183	28.738	28.3583		26.1104	27.7866	27.8858	28.7478	28.8231	27.9202	27.9586	26.3165	27.5352	26.2363		28.0865	28.5188	28.3633	26.9317	24.7715	28.7934	26.3804	28.6288	27.3309	28.3738		27.4309	28.1963	28.3609	28.4572	27.0228
713	28.8921	28.388	28.425	28.2721	28.7224	29.0911	28.6001	29.0376	28.6479	28.8601		29.4201	28.5913	28.2045	28.5465	27.9304	28.257	28.2462	28.109	28.5552	28.6762		26.4356	28.1029	27.4377	29.0556	28.4162	27.985	27.2263	26.2531	27.4502	25.6973		27.7705	28.8083	28.5554	26.5282	24.3188	27.9944	26.2859	28.696	26.8424	28.3398		28.1523	28.3956	28.6593	28.8755	27.7673
714	29.4708	29.0316	28.4204	28.2251	28.9004	28.9964	28.3914	28.428	28.1414	28.2312		27.8239	28.9344	28.375	28.3381	28.7363	28.6871	28.3955	28.2043	28.8822	28.5506		26.5741	28.2713	27.3072	28.8704	28.4963	28.5599	27.8173	26.6174	27.6412	26.4251		26.8274	28.0099	28.4591	26.5879	24.8226	28.3471	26.6268	28.8818	27.3368	28.6793		27.6593	28.2651	28.3656	29.4112	28.1264
715	29.2114	29.3542	29.1483	28.0662	28.6271	28.7307	28.6873	28.7358	27.5353	28.8927		27.7136	28.3099	27.8821	28.4	28.4337	28.7396	28.5703	28.1018	28.9734	28.7096		26.2681	28.0848	27.5598	28.2335	27.9408	28.2392	27.6925	26.874	27.7436	26.7797		27.5752	28.7493	28.728	26.7695	24.971	28.4316	26.3006	29.0101	27.0126	28.4031		27.4937	27.3384	28.5079	28.7856	27.0441
716	29.1228	29.0858	28.7716	28.3318	27.9153	29.0445	28.651	29.1839	28.1376	29.3017		28.3274	28.425	28.3973	28.7747	28.6222	28.7421	28.613	28.6817	28.8243	28.8885		26.0426	28.5211	28.2193	28.7158	28.7541	28.2808	28.4862	26.782	27.4724	26.9443		27.6535	29.0151	28.4483	25.9119	25.2845	28.1979	26.5954	29.0942	26.804	28.915		27.6472	28.2683	28.1247	28.7079	27.4896
717	29.3047	28.8609	28.755	28.8779	28.4295	28.7186	28.4932	29.654	28.3744	28.9784		28.1774	28.4806	27.6041	29.0814	27.8023	28.4974	28.4257	28.4223	28.7532	28.5877		26.8161	27.9034	28.3634	28.7608	28.7447	28.6299	27.779	26.4248	26.642	26.7902		27.0585	28.6112	27.9242	26.46	24.5861	28.1289	26.1517	27.8342	27.5432	28.76		27.5808	28.2457	28.2867	28.5444	27.1336
718	29.0283	28.6721	28.9135	28.6937	28.5271	28.755	27.6275	29.4401	27.7753	28.4877		28.3317	29.1954	28.1173	28.046	27.9662	27.9868	28.982	28.6153	28.4558	28.6603		26.4912	28.1367	28.2505	28.8099	28.7093	27.6629	28.0193	26.6379	26.5946	27.3392		27.7258	28.7054	28.4685	26.3683	25.021	28.1977	26.846	28.8947	26.3479	28.5795		27.1232	27.9892	28.5911	28.5569	26.7197
719	29.5998	29.4526	28.2691	28.7019	28.8299	29.29	28.0308	29.2283	28.2452	28.7656		28.3995	28.5305	28.2541	28.3792	28.4847	29.0669	28.4308	28.3142	28.6945	27.9979		26.0284	28.2102	27.8601	28.2825	28.6867	28.491	27.3919	26.5894	27.0608	26.9486		27.8208	28.272	28.7373	26.2077	24.5318	28.4948	26.1111	28.5748	26.9225	28.5082		28.1218	28.5867	28.2769	28.4705	27.4182
720	28.9804	28.9194	28.5895	28.5386	28.3231	28.8248	27.9037	29.2967	28.1194	28.5142		28.4461	28.1853	28.191	28.4633	27.5935	28.3959	28.2329	29.5976	28.6968	28.8606		26.4676	28.3299	28.2194	28.8986	28.7161	28.1902	27.8255	26.5951	26.2733	26.5484		27.7883	28.5287	28.8782	26.5133	24.9265	28.7906	26.3887	28.4478	26.6421	28.4912		27.9173	28.0521	28.0923	28.9652	27.5605
721	28.9664	29.496	28.8977	28.3361	28.4	28.9636	27.414	29.3896	28.6846	29.1058		28.0525	28.9478	28.1161	27.4763	28.1003	28.6506	28.6762	28.7944	28.5039	28.3248		26.5721	27.7638	28.8576	28.3855	28.9449	27.9673	27.6359	26.7343	26.5926	26.4678		27.2331	27.9055	28.1303	26.7127	24.9345	28.1047	26.3134	28.2271	26.9607	28.0689		27.8304	28.1785	28.6275	28.7913	27.5605
722	29.6719	28.5022	28.4379	29.3876	28.6229	28.4819	28.482	28.8929	28.2755	29.1381		28.0258	28.4886	28.0429	29.2136	27.8938	28.32	28.3464	28.681	28.833	28.1677		26.7933	27.8582	28.2924	28.8293	28.4445	28.5408	27.6084	26.1904	26.9157	26.4013		27.4686	28.3742	28.3232	26.3915	24.9697	28.7681	25.9882	28.6891	26.6762	28.754		27.7396	28.3593	28.6742	29.1547	27.0724
723	28.4064	29.3816	29.5933	28.2832	28.2195	28.4289	27.8228	28.4093	28.3983	28.7459		28.7312	28.0351	28.6325	28.3528	27.9797	29.384	28.4363	28.1519	28.9843	28.8175		26.7753	28.0237	28.6288	28.7723	29.7719	28.5172	27.2926	27.0402	27.1822	27.2335		26.9596	28.3528	27.9793	25.9456	24.4827	28.086	26.9886	28.4576	27.2269	28.0479		27.6632	28.2331	28.1277	29.0724	27.5863
724	29.5091	29.6234	29.5058	28.6623	27.863	29.6789	27.4211	28.1641	28.2259	28.5542		28.4328	28.4189	28.4476	28.5463	28.1279	28.2643	28.7005	28.0692	28.3219	28.3812		26.2022	27.7414	29.6747	28.3985	29.3526	28.5483	27.0259	26.5601	26.8255	26.432		27.4742	28.7198	28.6091	26.6745	24.5324	28.1901	26.7705	29.0792	27.2538	28.296		27.791	28.527	28.9403	28.8358	27.2986
725	29.4656	29.1407	28.8616	29.2234	28.8051	28.5953	27.351	28.683	28.4163	28.845		27.8205	29.4581	28.6491	27.802	27.9572	28.2954	28.6364	28.8375	28.8957	28.3664		26.3489	28.4574	28.944	28.8096	28.3966	28.1111	26.8191	26.3396	27.5842	25.9691		27.5189	28.4557	28.5933	26.6788	24.5093	28.4874	26.4699	28.4539	27.1638	28.2182		27.8251	27.2712	28.2728	28.6639	27.4707
726	28.9838	29.2942	28.8197	28.5497	28.7455	28.7884	28.7199	28.2652	28.3074	28.2653		28.6034	28.7338	28.2646	28.8477	28.0986	28.538	29.0126	28.7995	28.4723	28.2126		26.4975	27.3082	28.9234	29.0938	28.5866	27.9009	27.5343	26.3952	27.309	26.6897		26.6887	28.1467	29.6579	26.0359	24.9837	28.1863	26.0947	29.1012	26.9677	28.6044		27.7691	28.5624	27.9701	27.6784	27.0229
727	28.7031	29.2438	28.2859	28.7537	28.7599	28.4344	28.5409	28.2533	28.278	28.9218		28.4097	28.6411	28.3522	29.0519	28.0526	28.5672	28.3508	28.6876	28.133	28.2245		26.3515	28.2282	28.5732	28.8968	28.7932	28.3585	27.2015	26.8696	27.0652	26.6668		26.8504	28.4947	29.123	26.4786	24.6946	28.1565	26.6233	28.8221	26.4235	29.2094		27.4636	28.3832	28.0875	29.074	27.5432
728	29.1675	29.2344	28.4009	28.9754	28.7743	29.4545	27.8092	28.2436	28.6526	28.6785		28.219	28.4891	28.2761	28.6241	28.4145	28.629	28.3944	27.8051	28.4979	28.4186		26.4808	28.1316	27.9219	27.7251	28.7545	28.377	27.0171	26.4833	26.7143	26.5821		27.4771	28.7035	29.0137	26.4149	25.0024	28.1084	26.9782	28.9276	26.2628	28.8381		27.9501	28.0758	28.6122	28.4347	27.8959
729	29.0349	29.6367	28.3364	28.8468	28.4917	28.7518	28.2169	27.8738	28.2413	28.775		29.0672	29.2713	28.5404	28.4139	28.5061	28.2667	29.1019	28.4386	29.0039	28.9092		25.6224	28.1563	28.5054	27.9223	28.5048	27.8667	27.135	26.4059	27.1127	26.9306		26.9707	28.5491	28.7855	26.547	25.0499	28.1384	26.8804	28.8987	26.2549	28.5726		27.4495	27.9765	28.197	28.4959	27.3418
730	29.1196	29.4099	28.8392	28.6083	28.8115	28.7013	28.3793	28.0623	28.7549	28.2235		29.0282	28.7338	28.2836	28.2012	28.4464	28.33	28.4354	28.6776	28.9442	28.4942		26.529	27.9481	28.5755	27.5871	28.4402	28.2914	26.4285	26.5124	26.734	26.6502		27.3741	28.7028	29.0317	26.3694	24.7304	28.4764	26.593	28.8129	26.9303	28.5064		27.9245	28.0623	28.8561	28.9906	27.0679
731	29.2981	29.4052	28.9643	28.4426	29.5636	28.767	28.4774	28.6623	28.138	28.798		28.7969	29.0218	28.3507	27.8675	28.1237	28.6147	28.7929	28.162	28.1827	28.1955		26.6723	28.2103	28.5315	27.7858	28.5023	28.7983	26.7652	26.5485	27.158	26.6604		27.2507	28.5799	28.2124	25.8666	24.5128	28.1031	26.4243	28.7439	26.8483	28.1032		27.9323	28.6652	28.4021	28.3386	27.2875
732	29.8564	29.151	29.0394	28.1536	29.0127	28.7012	28.1352	28.6473	28.994	28.8485		28.9817	28.583	27.9441	28.5075	28.4727	28.6616	28.4972	28.4315	28.6364	27.8606		26.3104	27.8167	28.0405	27.43	28.2273	27.7817	26.6567	26.1078	26.898	26.2799		27.2712	28.7291	28.2273	26.3892	25.1122	28.7599	26.5671	29.0448	27.319	28.6342		27.9291	28.3015	28.2875	28.7802	28.164
733	29.3723	29.4424	28.9439	27.7202	29.3209	28.8614	27.8895	28.7196	28.988	28.9491		28.918	28.5824	28.3168	28.4202	28.4773	28.9925	28.1674	27.9586	28.395	28.5727		26.7226	27.7981	28.5221	27.7575	28.7867	27.8822	26.6308	26.2723	27.1165	26.5348		27.2545	28.7523	28.5713	26.3987	24.688	28.0178	26.4594	29.1645	27.1374	28.1126		28.0734	28.3885	28.3366	27.6529	27.7035
734	29.4707	28.991	28.7139	28.5022	28.6465	28.3773	28.2101	29.151	27.9506	28.8813		28.4557	28.7878	27.5814	28.4741	28.5718	27.7369	29.2503	28.9992	28.9218	27.8501		26.2789	27.9687	28.8132	28.012	28.5353	27.9317	27.7212	26.725	27.0571	26.4031		26.665	28.1812	28.6402	26.4465	25.2983	27.4621	26.6123	28.9811	26.8561	28.7966		28.0454	27.7818	28.5549	28.6464	26.9795
735	29.5071	28.9438	29.2883	28.4203	28.0752	28.9771	28.4647	28.2539	28.6464	28.2355		29.4975	28.3687	28.0199	29.1678	27.9611	28.7666	29.0115	27.938	28.6878	28.5976		26.6605	28.0966	28.4364	27.9496	28.5513	28.7011	27.1861	26.5864	26.5734	26.6324		26.8372	28.4592	28.1599	26.2886	24.9559	28.0066	26.3191	29.396	27.0116	28.1704		28.1387	27.7842	28.1741	28.8553	27.5205
736	29.1059	28.7273	28.9134	28.6744	29.3504	29.1233	27.6987	28.0884	28.854	29.0815		28.6303	28.4007	28.5634	28.4398	27.9595	28.3171	28.9489	27.9584	28.5912	28.4656		26.1112	28.071	28.9194	28.3466	28.3934	28.136	26.9715	26.9004	27.1817	26.0281		27.5219	27.741	27.9083	26.5301	25.2583	28.6668	26.6431	29.3214	27.0186	28.3078		27.6338	28.1569	28.6258	29.0392	27.5005
737	28.8536	29.0827	29.2715	28.3782	28.5932	28.3945	27.8047	28.4459	28.9904	28.8289		28.3805	28.8398	28.1585	28.3978	27.9939	28.5128	28.6596	29.2309	28.944	28.3153		26.4506	27.9219	28.8066	27.7865	28.4825	27.9295	27.1407	27.0252	27.3053	26.588		26.8283	28.4375	28.714	26.6339	24.6591	28.1201	26.7473	29.3239	26.7207	28.767		28.0983	27.766	27.9868	28.3735	27.9128
738	28.6953	29.0148	29.4093	28.6315	28.6597	28.7577	28.0966	28.3002	28.3814	28.7964		28.7236	29.098	27.9408	28.4127	28.1354	28.7305	28.9793	28.3685	28.8054	28.6851		26.1127	27.569	28.4145	28.2098	28.4382	28.5227	27.2664	26.5556	27.102	26.742		26.9121	28.7532	29.0865	26.2785	24.622	28.6281	26.8321	29.7387	27.0049	28.4246		27.9625	28.1546	28.6005	28.0079	27.8986
739	29.1811	28.963	29.3666	28.2062	28.9955	29.0892	28.5998	28.3217	28.3396	28.9534		28.4403	29.3175	28.0277	28.0226	28.1178	28.9323	29.1	28.5356	28.5795	28.3988		26.0977	28.4694	28.6957	28.5491	28.5711	28.7291	27.574	26.6875	27.563	26.4826		26.7298	29.0372	28.8076	26.4345	24.7026	27.3806	26.4385	29.2114	26.5507	27.9712		28.0022	28.1387	28.8616	28.6627	28.3525
740	29.5625	28.6779	28.9467	28.5995	28.9013	28.6416	27.8345	28.9591	27.9937	28.8341		28.4335	28.6316	28.324	28.3252	28.0416	28.9234	29.5455	28.6461	27.6159	28.7544		26.4235	28.4203	29.077	29.038	28.7627	28.1435	28.0526	26.8609	26.9234	26.1715		27.1899	29.1249	28.3183	26.3126	24.263	28.3221	26.6217	29.2619	26.3873	28.7077		28.3884	27.848	28.5385	28.5133	27.8392
741	29.3697	29.1658	28.8984	27.8159	29.0409	29.0207	28.0679	28.7066	28.4934	28.3124		28.9369	28.7345	27.7062	28.6186	27.6812	28.3884	29.0988	28.1653	28.3329	28.6471		26.145	28.4401	28.3336	28.0036	28.3055	28.604	27.6757	26.6932	27.3793	26.3624		26.9127	28.5645	28.0864	26.0204	24.6364	27.9236	26.1622	28.8623	26.5814	28.6123		27.8365	27.6995	28.6469	28.8637	28.6353
742	28.7211	28.5657	28.8025	28.3927	28.8573	28.5048	27.8649	28.656	28.1674	28.8817		28.7782	29.0746	28.2414	28.6341	27.6946	28.1854	29.2439	28.8129	28.3173	28.2079		26.2021	27.4574	28.4604	28.1209	28.5753	28.8388	27.9918	26.9291	27.0213	26.5844		27.0495	28.501	28.5855	25.8189	25.0376	28.3548	26.2324	28.4213	26.7504	28.0422		28.0768	27.9839	28.4625	28.6956	27.8349
743	28.3624	28.815	28.6423	28.4116	28.8451	28.7587	27.8751	28.6177	28.3943	28.8344		28.7119	28.6446	27.8773	28.6658	28.6418	28.5821	29.1592	28.9257	28.9377	28.0381		26.3691	27.8176	28.2564	28.8873	28.1484	28.6546	27.8375	26.6327	26.9958	26.4152		26.8159	28.2114	28.4723	25.4826	25.2081	28.8204	27.1195	29.1855	26.1486	28.6661		27.8518	27.8926	29.6144	28.6318	28.2731
744	28.9296	28.3429	29.0533	28.2434	28.1852	27.9188	27.5751	28.8448	28.7244	29.0852		28.2509	29.0902	27.9402	28.9	27.7587	27.9651	29.0367	28.1131	28.2763	28.6104		26.2367	28.6191	28.4333	28.475	28.8138	28.8799	27.0193	26.983	27.482	26.2213		26.594	27.8871	28.8254	25.8703	24.7951	28.6079	26.9163	29.5111	27.1549	28.1522		27.6818	27.9066	28.6516	28.9458	28.3195
745	29.0694	28.141	29.2776	29.296	28.995	28.6316	27.902	28.3949	28.7261	28.7256		28.5032	28.4835	28.2324	29.1642	28.1836	28.2886	28.582	28.5927	28.6611	28.2924		26.3422	28.434	28.2266	29.2187	28.1546	27.9336	26.9486	26.3477	27.0871	26.4916		27.036	28.4332	28.8526	26.4078	24.5866	28.1527	26.8924	28.4227	26.8148	28.4716		28.169	27.5427	28.5868	28.2149	27.7153
746	28.9445	28.0899	28.9071	28.7109	28.5343	28.4098	28.3839	28.5322	28.5955	28.1836		29.4457	28.5651	28.0768	28.046	27.835	28.5175	28.6844	28.6706	28.1599	28.6326		26.0276	27.4347	28.3039	28.8913	28.3292	28.5768	27.7118	26.3745	26.9418	26.6625		26.886	28.5277	28.8394	26.5273	24.9403	27.7757	26.3666	28.4724	27.3605	27.9365		26.8234	28.6367	28.437	28.5185	27.7038
747	28.7986	29.0682	29.343	28.1298	29.1465	28.6671	28.5513	28.0711	28.5621	28.6963		28.109	29.21	27.8388	28.045	28.3485	28.343	28.7361	28.4583	28.8479	28.6722		26.5262	27.3255	28.6627	28.9373	28.304	28.9184	27.3626	26.7833	27.163	26.1725		26.7862	28.8202	28.7766	26.7026	25.1122	27.7716	26.8905	28.5551	27.3601	28.6542		27.0541	28.0198	28.8656	28.7791	28.0972
748	28.8563	28.9523	29.0357	28.1094	28.7264	28.154	27.9947	28.0795	28.1771	28.6689		29.4413	29.137	28.293	28.3962	28.675	28.6155	28.4099	28.5288	28.7574	28.08		26.4351	27.336	28.2525	28.5206	28.5422	28.516	26.8686	26.4332	27.0275	26.6562		26.797	28.2922	28.8905	26.3718	24.684	27.9967	26.9061	28.7391	27.0006	29.188		27.853	27.7353	28.2157	29.013	27.5028
749	28.8614	28.9366	29.0975	28.4455	28.2231	29.1006	27.8707	28.5953	28.0883	28.8657		28.6581	28.6904	27.9041	27.8172	28.1277	28.7694	29.0254	28.5195	28.7515	27.841		26.7623	27.651	28.4137	28.8836	28.8642	28.1376	27.7256	27.0662	26.6024	26.3533		27.1182	28.0357	28.739	26.6401	24.5145	28.6207	25.9373	29.5528	26.8342	29.0344		28.1211	27.9705	28.3419	28.2656	28.2722
750	28.9917	28.9136	29.4298	29.0532	28.7099	29.1323	27.7665	28.6001	28.6692	28.1245		28.8045	29.4189	27.7133	28.4683	28.117	28.3203	28.8198	28.457	28.2961	28.6355		26.9947	27.2909	28.8823	28.4808	28.0573	28.0211	27.8765	26.4175	26.6726	26.2268		27.5839	27.8847	28.1452	26.8428	24.5008	28.3209	26.4841	28.7069	26.4612	28.7474		27.1515	28.0882	28.8707	28.4761	28.022
751	28.1604	28.9286	28.9765	28.0695	28.6755	28.4819	27.7592	28.2467	28.3972	29.1703		28.5876	28.5974	28.4472	28.9495	27.9906	27.732	28.8347	28.3615	27.9475	28.522		26.1848	27.6903	28.5337	28.3855	28.2111	27.9478	27.1989	26.558	26.7776	26.6544		27.4238	28.3773	27.3579	26.4372	24.856	28.6436	26.2452	28.4268	27.759	29.3765		27.2166	28.5184	28.458	28.2786	27.4465
752	28.9781	29.3705	28.7057	27.772	28.4898	28.8199	27.189	28.7556	28.8569	28.3446		28.7529	29.5417	28.3977	29.2548	28.1289	28.3424	28.3576	28.7405	27.4977	28.8312		26.3807	27.7157	28.6771	28.7811	28.0951	28.0164	27.1632	26.5562	26.8618	26.3365		27.5264	28.6882	28.1228	26.3413	24.3895	27.8404	26.9872	28.0491	27.1259	28.2563		27.8252	28.1946	27.8999	28.5817	28.0002
753	29.3376	29.1069	29.4009	27.8631	28.7866	28.2535	28.1292	28.7484	28.4818	28.7408		28.45	29.19	28.4196	28.3961	28.1669	28.0762	28.4462	28.554	27.5957	28.0737		26.2051	27.4594	28.2732	28.0746	28.8641	28.8049	27.3178	26.9904	27.2631	26.8216		27.4031	28.2201	28.4069	26.8141	24.2549	27.4001	26.858	28.3611	27.5577	28.5341		26.4598	28.0234	28.0936	28.5686	27.7753
754	28.9682	29.3481	28.7487	28.4113	28.381	28.3306	28.1125	28.5486	28.4395	29.0262		28.7242	28.4365	27.9191	28.0706	28.1626	28.2468	28.1908	28.9471	28.1828	28.4974		26.563	27.7337	28.6334	28.649	28.5292	29.0173	27.2166	26.8611	26.8545	26.8912		27.3057	28.663	27.4433	26.6668	24.7868	27.723	26.5017	28.1215	27.6739	28.7354		27.23	27.8257	27.5822	28.4976	27.3635
755	29.1433	28.7609	29.3378	28.6303	28.9469	28.2281	27.5801	28.4805	28.4078	28.59		28.649	28.6351	28.6323	28.334	27.9792	28.3381	28.906	28.753	28.7392	27.9624		26.5041	28.0512	28.1991	28.3907	28.6701	29.1812	26.6326	26.6665	27.103	26.0849		27.7913	28.4033	28.1338	26.2722	24.27	28.3905	26.208	28.291	27.3713	28.3628		27.7267	28.1776	28.4231	28.2024	27.9848
756	29.0225	29.3619	28.9438	27.9074	28.7052	28.0085	27.9488	28.5813	28.4823	28.8088		28.5616	28.6094	28.2143	28.5102	28.3485	28.3746	28.4863	28.6738	29.03	28.2365		26.5118	28.2646	28.7653	28.4347	28.3057	28.882	27.0277	26.9027	27.3334	26.3465		27.7403	28.3299	28.0155	26.666	24.6145	27.8603	26.469	28.0024	27.7549	28.1928		27.3458	28.7406	27.9694	28.8717	27.0738
757	28.263	28.2822	29.6243	27.496	28.4368	28.6488	27.8548	28.9724	28.3934	28.5833		28.2958	29.0017	28.5169	28.0439	28.9982	28.5809	28.8644	28.7928	29.1062	28.1619		26.0744	28.4342	29.1511	28.5203	28.0838	29.0533	27.5442	26.7423	27.5842	26.4562		27.663	27.9834	27.9834	26.1795	25.0832	28.4976	27.2266	28.7493	27.7974	28.5173		27.5208	28.6409	28.2938	28.3495	27.312
758	29.0143	28.674	28.6816	28.7571	29.5581	28.8236	27.5436	28.4939	28.5021	29.2825		28.1538	28.5305	27.3057	28.3784	27.9168	27.6388	29.1048	28.7789	28.4415	28.617		26.2581	27.6354	29.0062	28.7845	28.6075	28.4905	28.0891	26.9716	27.8493	26.3391		26.6249	28.4796	28.5983	26.0656	24.9916	28.2646	26.8402	29.2925	26.8337	28.0606		27.5746	28.121	27.7888	28.2575	28.3154
759	29.5979	28.9748	28.9782	28.5111	29.0437	28.7096	27.3179	28.9946	28.6323	28.7334		28.1625	29.1691	28.1515	28.5251	27.6289	28.4047	28.5058	29.1739	28.277	28.0062		25.8946	28.0283	28.5556	27.9693	29.0667	28.759	28.1875	27.0552	27.1663	26.9061		27.8298	28.5377	28.2749	25.8549	24.7319	28.2295	26.4808	28.1855	28.3381	28.0721		28.0432	27.8745	28.2981	28.6632	27.1854
760	28.7114	28.8903	29.7387	27.9523	28.1597	28.3524	27.8601	29.3157	28.8883	28.6917		28.345	28.8669	28.5526	27.6576	28.3718	28.6125	28.4	29.321	28.3008	28.4881		26.6504	28.1924	27.9575	28.2653	29.0771	28.3325	27.6688	26.5436	27.0197	26.3658		27.5351	28.3537	27.9427	26.8059	24.6757	28.5047	27.0602	28.5369	28.1788	28.4213		27.7713	26.8459	28.7264	28.6001	28.1586
761	29.1041	28.9495	29.2956	27.9521	28.5721	28.878	27.6308	29.1344	28.6308	28.5365		28.3862	29.048	28.2796	28.2667	28.1915	28.8334	28.7313	28.7313	28.3507	28.296		26.5708	27.8925	28.9319	28.2272	28.4363	28.721	27.745	26.5058	27.221	26.4202		26.9882	28.3738	27.7031	26.1479	25.0969	28.3405	26.7909	28.905	28.354	28.4995		27.4793	27.5783	28.4414	29.0611	27.0389
762	28.9387	28.5017	29.7513	29.1227	28.7322	29.097	27.5583	28.704	28.5374	28.6276		28.248	28.7929	28.6503	28.2475	28.3932	28.8434	28.4786	28.6797	28.202	28.3517		26.7493	27.1548	28.0714	28.4235	28.4354	28.4285	28.8381	26.3214	26.7235	26.3226		26.7237	28.3424	28.0335	26.2102	24.7895	27.9303	26.8657	28.6245	27.9035	28.3673		28.2875	27.8147	28.4618	29.2932	27.3877
763	28.9819	28.8985	29.6201	29.0272	28.8613	28.2432	27.4572	29.5091	28.3735	28.6138		29.1324	28.5704	28.1007	28.3462	28.1799	28.4511	28.633	28.7479	28.3533	28.559		26.6359	28.2559	27.7297	27.4933	28.5967	28.2662	28.1472	26.8526	27.3291	26.3259		27.1967	28.1775	28.304	26.3336	24.9453	28.6801	26.5436	29.2934	27.9285	28.8868		28.0514	27.4902	27.8582	29.6458	27.6978
764	28.6365	29.5512	29.0217	27.9488	28.7561	29.0341	27.0316	29.3451	28.802	28.3813		29.0245	28.821	28.4198	28.6981	28.6805	28.2008	28.8918	28.495	27.8488	28.6993		26.0936	27.7256	28.6686	28.0418	28.3218	28.6711	28.9914	26.6634	26.4058	26.3617		26.619	28.3769	28.41	25.9916	24.7001	28.5802	26.8715	28.401	27.7861	28.5326		27.8703	27.7448	28.1401	28.9857	27.0281
765	28.7166	28.9648	29.2422	28.482	28.6154	28.9449	27.5032	28.9625	29.4836	28.7512		29.1523	28.7079	27.9436	28.2068	28.584	28.6955	28.5664	27.9794	28.042	28.5392		26.8541	27.8199	28.1827	28.4368	28.4098	28.3597	28.2728	26.4366	26.8483	26.8033		26.9966	28.0435	27.5335	26.599	24.9835	27.8947	26.659	28.6383	27.7698	28.3839		27.847	28.246	27.9563	29.2552	27.7201
766	28.8523	28.6883	29.085	28.2645	28.4369	28.8887	27.0385	28.9206	29.4921	28.9134		28.9629	28.1682	27.9334	28.1814	28.333	28.9345	28.4138	28.4797	27.8433	28.3134		26.4119	27.9308	28.0879	28.7291	28.8391	28.2982	27.8809	26.2548	26.9758	26.451		27.0586	27.8677	27.7044	26.1344	24.8707	28.3059	26.7215	28.5	27.7734	28.8746		27.0531	28.3558	28.1722	29.4154	26.9454
767	28.866	28.212	29.4073	28.2111	28.6851	29.1536	27.2817	29.2156	28.6818	28.8343		28.8428	28.1813	28.2995	28.2305	28.1715	28.9983	28.094	28.8711	28.7584	28.0813		26.5453	27.3119	27.7298	28.1068	28.393	28.3829	27.7844	26.5582	27.2132	26.1152		26.6418	28.7956	27.2219	26.2723	25.0471	27.667	26.8541	28.3118	27.7144	29.1684		27.2532	28.2556	27.8737	29.1965	28.4545
768	28.6305	28.8789	29.3212	28.5922	29.0748	28.4055	27.6047	28.8672	28.989	27.6908		28.7139	29.1274	28.0817	28.551	28.0154	28.9299	28.3624	28.4154	29.1738	28.1278		26.6069	27.1967	28.0588	27.9923	28.7134	28.5818	28.0159	26.7729	27.0156	26.0295		27.4414	28.2637	27.9317	25.8019	24.7205	27.9883	26.5488	29.0905	28.0748	28.7834		27.9288	27.6303	27.5646	28.7429	27.5983
769	28.8579	29.209	28.8812	28.4003	28.6994	28.8398	27.2729	29.2474	28.7781	28.067		29.2622	29.2548	27.6754	27.8763	28.0358	28.8062	28.8422	28.0268	29.3044	28.6696		26.2591	28.2739	28.5573	29.0225	28.5232	27.684	27.8871	26.7889	27.0874	26.0957		27.2562	28.3905	28.1462	25.9066	24.4437	28.09	27.0769	29.1805	28.3477	27.91		27.2775	28.1438	28.5225	28.6441	27.2732
770	29.3418	28.4633	29.3049	28.7905	29.3224	28.2128	27.9517	29.2752	28.4132	28.9215		29.1753	28.6287	28.4119	28.3852	27.9881	28.6647	28.1176	28.3805	29.0076	28.5299		26.5461	27.9952	27.6264	28.6557	28.2441	28.8835	28.0442	26.6137	27.6393	26.8167		27.1725	27.4762	27.5762	26.6505	25.2751	28.4595	26.7462	29.4663	28.8124	28.651		27.5793	27.9178	28.6615	28.6753	27.5771
771	29.2437	28.3627	29.1775	28.4778	28.6931	29.0068	28.2991	28.8112	29.0691	28.0797		28.4023	28.9677	28.7577	28.1907	27.913	28.5498	28.4744	28.405	29.0204	28.2804		26.9712	27.9134	28.2019	28.4297	29.2525	28.3225	27.4576	26.549	27.1712	26.2085		26.7666	28.3118	28.3736	25.7819	25.1313	27.9809	26.5938	28.7434	27.9921	28.1412		27.4496	27.6785	28.3364	28.5021	27.7061
772	28.7888	28.3064	29.222	28.0545	28.8574	28.4729	28.212	29.5155	28.5895	27.9939		27.8644	28.432	28.5266	29.0001	28.4124	28.5326	28.4918	28.6618	28.9833	28.0508		26.7577	28.3624	28.6522	28.3919	29.007	28.1837	27.6277	26.9594	27.6124	26.7941		26.7878	28.0312	28.2757	26.9845	24.63	28.8858	26.9244	28.7779	28.3332	28.3806		27.0266	27.8989	28.2276	28.5675	27.7413
773	29.1756	28.8857	28.3484	28.488	28.6312	28.6304	27.7148	29.1793	28.6605	28.9316		28.4203	28.4055	28.0167	28.4925	28.6063	28.6889	28.4443	28.0856	28.4551	27.8655		26.7582	28.3293	28.431	28.0782	27.8044	28.6845	27.8908	26.3494	27.2591	26.7466		27.2896	27.5564	28.1763	26.4671	25.2697	28.1743	26.5526	29.4875	27.8723	28.7316		27.52	27.8595	28.2992	28.2903	27.3597
774	29.6148	28.2108	29.4563	28.3368	28.3896	28.2966	27.5541	28.5161	28.49	28.0833		28.6354	28.4146	28.812	29.0657	27.5084	29.1989	28.9585	28.5107	29.1911	28.3199		26.4196	27.9843	27.9914	28.6703	27.8846	27.8306	27.508	26.9676	27.1003	26.202		27.4499	28.4188	28.0006	26.1751	24.9698	28.2289	26.5543	29.1101	27.8205	28.6526		28.5461	27.2689	28.3546	28.6269	27.687
775	28.7862	28.1296	29.3739	28.1027	28.6592	28.628	27.617	28.5295	28.717	28.6543		28.846	29.1423	27.6151	28.7781	28.2012	28.2873	28.9542	28.3425	28.7097	28.2718		26.3291	27.8571	27.6448	28.5549	29.1509	27.9188	28.1616	26.6644	26.7922	26.4758		27.5017	28.2413	28.6413	26.5868	24.383	27.9119	26.7788	28.8035	27.5443	28.0724		27.6646	27.7215	28.3782	28.5037	26.9566
776	29.2804	28.2723	29.5469	28.2695	28.4836	28.9835	27.5174	28.8972	28.4523	29.2939		28.8506	28.7065	28.5571	28.3057	28.6745	28.1143	28.2616	28.8447	28.8039	28.0703		25.931	28.2339	27.7136	28.4128	28.1836	28.1437	27.701	26.8101	26.9375	26.5291		27.1135	28.5972	29.151	25.9707	24.9441	29.1204	26.0163	28.2466	27.9636	28.393		27.0867	27.4982	28.9318	28.2026	26.9456
777	29.3057	27.966	29.5771	28.5332	28.8613	27.7798	28.1578	28.8272	29.4901	28.4377		28.8979	29.5468	28.6379	28.5914	27.5202	28.5476	28.8612	28.0818	28.9901	28.1558		26.0772	27.498	28.1084	28.4222	28.4147	28.3709	27.7743	26.6415	27.431	26.8087		27.7591	29.048	27.9895	26.2559	24.7688	28.2499	26.9251	29.1362	28.1099	28.8756		27.0747	27.8239	28.5605	27.9153	27.7381
778	28.8377	28.4723	29.3288	28.7282	29.2849	28.5625	27.748	29.2079	28.6972	28.2382		29.2994	28.812	28.6833	28.5135	28.6988	28.2047	28.1462	28.7446	29.2039	29.0506		27.0099	27.6182	27.7745	28.7535	28.4681	29.0316	27.542	26.3746	27.4305	27.0188		27.7513	28.246	28.2609	26.0124	24.924	29.1773	27.4346	28.5117	27.6367	28.4359		27.6181	28.1319	28.0248	28.1331	27.3586
779	29.3142	28.506	28.8166	29.2586	28.432	28.0275	27.4939	29.1297	29.4635	28.7905		28.9979	28.9372	27.8556	28.7997	28.434	28.0249	28.0758	29.6779	29.2063	28.2159		26.3384	28.0768	27.7532	28.7725	28.5905	28.5932	28.0797	26.2536	27.193	26.9227		27.4211	28.0589	28.2901	26.4006	24.8753	28.5073	27.9553	29.2468	28.0676	28.5245		27.6492	27.6892	28.9217	28.9213	27.8845
780	29.4089	28.4248	29.1903	28.4021	28.9974	28.5544	28.7153	28.6245	28.2675	28.4543		29.1405	28.538	28.1134	28.1962	28.391	28.0633	29.0144	28.9438	28.817	28.2084		27.3292	27.6902	27.5756	28.6648	29.3364	28.6192	28.4425	26.1711	27.5489	26.6994		27.5412	27.7356	28.3596	26.7239	24.4549	28.4213	27.0845	28.2805	27.7597	28.366		26.9164	27.8365	27.7406	27.4453	27.2214
781	28.5053	28.6078	29.4879	28.5702	28.777	28.3233	28.5864	29.0553	28.5113	28.831		28.5724	28.6318	27.7631	28.6258	28.1965	28.2225	28.9732	28.8156	28.4489	29.029		26.31	27.1642	27.8034	28.2304	27.9367	28.2633	28.7396	26.4437	27.2751	27.2889		27.8549	28.724	28.6245	26.0822	24.4664	28.0237	27.5671	28.9651	28.0132	28.4102		27.4616	27.9136	28.1832	28.1117	28.2395
782	28.3466	29.194	28.8481	28.1991	28.5385	29.0096	27.996	28.7814	29.0272	29.2412		28.912	28.9953	27.5364	28.512	28.1218	28.6339	28.9943	28.0321	28.5345	27.8896		26.4586	28.1612	27.9905	28.9551	28.4294	28.1308	27.4743	26.4875	28.0224	26.3844		28.7175	28.1487	27.8525	26.3293	24.9002	28.1991	27.046	28.2458	28.047	28.1024		27.3892	27.6684	28.1365	28.2797	26.7447
783	29.379	29.4445	29.1288	28.6318	28.4879	28.8533	27.9297	28.8168	28.598	28.8487		29.0518	28.5645	28.4603	29.1896	28.6456	28.7755	28.9194	28.7846	28.4637	28.5665		26.6658	27.0109	28.4663	28.5478	28.2406	27.7703	28.345	26.6034	27.573	26.9118		28.1026	28.5776	27.6438	26.3753	24.4867	28.4559	26.7738	28.9242	27.6296	28.601		27.8743	28.1143	28.3825	28.3578	27.8293
784	29.1779	28.4709	28.6243	28.4571	28.5758	28.6388	27.6203	28.2145	28.2665	28.8075		28.5889	28.5174	27.9289	28.6024	28.8299	28.2859	28.7436	28.4191	28.6177	28.6868		26.4298	27.3093	28.1862	28.7045	28.4823	28.6875	28.1605	26.6139	27.763	26.2987		27.9373	28.384	28.1296	26.5688	24.6586	28.1986	27.3895	28.7494	27.4998	28.3002		27.3245	27.8226	28.0204	28.0406	27.4196
785	28.7226	28.7383	28.8658	29.3054	28.6026	28.6013	27.5495	28.2774	28.3188	28.6784		29.5546	28.8263	27.8873	28.959	28.7025	28.8042	28.3901	29.1642	28.7518	28.9626		26.1723	27.2223	27.934	28.2529	28.8512	28.8397	28.1876	26.7686	26.8184	26.2388		28.3524	28.3511	28.2576	26.732	24.8166	28.0602	27.3875	28.1603	27.0968	28.1449		27.2697	27.8007	28.075	27.7521	27.5406
786	28.7717	28.9325	28.2594	28.883	28.2269	28.2662	27.5349	28.7261	28.1249	28.2254		29.5247	28.5073	27.6072	28.6402	27.894	28.1649	28.8425	28.8582	28.9576	28.6141		26.4776	27.275	27.4353	28.4403	29.1433	28.1428	27.9561	26.8944	27.6991	26.6551		27.5986	28.7584	27.7199	26.4512	25.25	27.9686	27.4711	28.5471	27.7089	27.5534		27.1881	28.096	28.1212	28.6698	27.9252
787	28.6038	28.9169	28.5193	28.4262	28.1451	28.452	27.5894	28.4966	28.7958	27.9765		28.6039	28.8593	28.2346	28.8025	28.041	28.6407	28.8051	29.0211	28.3312	27.7265		26.936	28.0614	28.5845	27.8004	28.2993	28.7999	28.0731	26.4465	27.8042	26.9429		27.8422	28.0007	27.8199	26.539	24.9253	29.1111	27.0165	28.3489	27.6178	28.1635		27.578	27.6111	28.5302	28.7848	28.0603
788	28.4894	28.1155	28.6794	29.251	29.1739	28.7172	28.3385	28.565	28.5174	28.5887		29.4784	29.1075	27.9061	28.839	28.4193	28.9968	28.6654	29.2664	29.2962	28.6779		26.706	27.8515	28.4584	28.0818	28.1767	28.4542	28.5179	26.285	27.8699	26.2709		27.773	28.206	28.7064	25.9581	24.4949	28.2849	26.9926	28.4602	28.701	28.8728		27.1339	27.443	28.0024	28.3234	27.6282
789	28.8786	28.4996	29.0738	28.8297	28.4475	27.9472	28.0199	28.0896	28.7021	28.7258		28.7927	29.0024	27.9193	28.1823	28.003	28.525	28.6557	28.8275	28.2994	28.5625		26.7944	28.6137	28.0513	28.6093	28.4797	28.747	28.8846	26.1323	27.236	26.6207		27.8755	28.0401	28.5239	26.6269	25.3225	29.1504	27.4473	28.9666	28.0205	27.6841		27.3701	28.121	28.6004	28.4647	28.0909
790	29.2965	27.8581	28.8109	28.8836	28.459	28.9284	29.0974	28.167	27.934	28.5731		28.8279	29.0667	28.1151	28.7294	27.6261	28.8508	28.8244	28.8411	28.3616	27.9478		26.462	27.6383	28.8167	28.3609	28.5632	28.4689	28.1372	26.6609	27.0743	26.5431		28.0753	28.5097	28.4925	26.6149	25.1263	28.3298	27.2374	28.7621	27.0767	28.5083		27.6658	27.9308	29.1408	28.5645	27.7392
791	28.7764	28.8486	29.0435	28.8258	29.3533	28.9454	28.2359	28.0596	28.8957	28.4556		29.3079	28.95	28.0696	28.9164	26.6694	28.7578	28.5821	29.0122	28.5535	28.6819		25.9607	27.7646	28.4912	28.5199	28.2844	28.4134	28.0583	26.8429	27.9039	26.8409		28.2366	28.2952	28.7323	26.6085	25.2895	28.8803	26.947	28.7067	27.7209	27.8792		28.1599	28.143	28.8079	28.3422	27.7272
792	28.9976	28.0529	28.9588	29.1551	29.0258	28.861	28.5454	28.8659	28.3425	28.3747		28.5984	28.7914	27.6151	28.2896	28.182	28.4041	28.358	27.9836	28.6511	28.7935		26.2615	27.9934	28.605	28.9675	28.7805	27.8222	28.1297	26.8804	27.4489	26.5595		28.0585	28.4337	28.5276	26.4878	24.7828	27.9498	26.349	27.854	27.7403	28.0535		27.775	27.1442	29.0214	28.2422	27.5941
793	29.1762	28.3997	28.1321	28.6349	29.3915	28.8233	28.2739	27.3989	28.7469	28.9362		28.671	29.2139	27.0136	28.8456	27.8065	27.9493	28.6834	29.4151	28.2648	28.0645		26.3455	27.7948	28.555	29.2851	28.3441	28.5098	28.204	26.7551	28.7635	26.3065		27.323	28.586	28.3624	26.4628	24.6801	28.8428	27.0151	28.6272	27.8631	28.4289		27.9705	27.8724	28.4119	28.3382	27.8264
794	29.3202	28.7182	28.6527	28.7775	28.4309	27.9308	28.3461	27.8616	28.7491	28.7432		28.927	28.7531	27.4179	28.9765	28.7729	28.411	28.5191	28.4116	28.6401	28.2666		26.0079	27.9247	28.6064	28.8629	28.816	28.2588	28.1206	26.1945	27.7526	27.1222		27.5084	28.5777	28.8134	26.2118	24.6223	29.3152	26.693	28.3053	28.249	28.7542		27.2522	28.1787	28.9402	28.6101	27.7807
795	28.869	28.6148	27.6826	29.0505	29.2799	28.1173	29.5006	27.7787	28.213	28.2158		28.7566	29.1073	26.6999	28.6603	28.3027	29.0753	28.8372	28.9093	29.0072	28.1557		25.8926	27.9584	28.4411	28.2998	28.582	28.4165	28.9125	26.6626	27.9166	26.8707		27.6433	28.5983	29.2084	26.2827	24.3296	28.237	27.1098	28.1831	28.0448	28.2861		27.4673	27.8588	28.5908	28.1825	27.9848
796	28.5172	28.8708	28.0856	29.0977	28.8262	28.1848	27.8381	28.3994	28.4221	29.3784		28.4342	28.972	27.4961	28.6448	27.8717	28.3233	28.4331	28.5204	28.4339	28.3314		25.8361	28.6202	28.4964	28.5805	28.6612	28.5035	27.6734	26.8675	27.484	26.7632		27.6224	28.8398	29.6643	26.4486	24.7868	27.7909	26.8125	27.7582	27.0324	27.6592		27.9295	27.9521	28.1245	27.8149	27.428
797	29.1699	28.1643	28.2254	27.9899	29.1899	28.8501	28.6916	27.8061	28.636	28.8005		28.8427	28.8667	27.9878	28.9202	28.4736	28.2741	28.9964	28.3928	29.2312	29.0956		26.057	27.5738	28.0278	28.5545	28.6746	28.1269	28.6577	26.831	27.6853	26.7736		27.0734	29.1781	28.4283	26.9423	24.9074	29.3064	26.8199	28.1016	27.5938	28.5736		28.6192	28.1674	27.6047	27.9213	27.7179
798	28.1265	28.4483	28.5357	28.0675	28.3618	28.3786	27.6638	28.5482	28.6984	28.4767		28.2772	28.7474	27.5526	28.5288	27.6852	28.5137	28.433	27.9273	29.205	28.7333		26.0642	28.96	28.1549	28.6372	28.8127	28.7578	28.0616	26.7591	27.5175	26.6025		26.852	28.507	29.2033	26.7405	25.0548	28.9898	26.7555	29.3357	27.6034	28.3708		28.0334	27.7716	28.295	28.1768	27.7066
799	29.0572	29.2236	28.6812	29.2856	28.6231	28.4657	28.193	27.8783	28.4521	28.4035		28.3909	29.1439	28.2912	29.1905	28.6328	28.7322	27.9669	29.2411	28.8532	28.8418		26.042	27.5106	28.5119	28.2029	28.2145	28.9288	27.7478	26.7818	28.4955	26.9921		26.307	28.9012	28.5794	26.2093	24.4167	28.7779	26.9866	28.9459	27.9376	28.6466		28.3749	28	29.0029	28.5168	27.9334
800	28.5514	27.8326	28.6368	29.5515	28.1041	28.275	27.1954	27.9439	29.098	28.7827		28.6749	28.8442	28.1432	28.4807	27.8263	28.5108	28.0104	28.7257	28.1891	28.889		26.3593	27.8896	28.1993	28.631	28.8002	28.2753	28.5672	27.0803	27.9486	26.9489		26.3844	28.2629	28.5469	25.815	24.4799	28.6639	26.7369	28.5797	27.7179	28.3176		28.0509	27.7305	28.0005	28.1889	28.1802
801	28.7866	28.4325	29.06	28.9003	28.3716	28.9027	28.0311	28.243	28.5918	28.2661		28.5476	28.9635	28.3596	29.0304	27.7366	28.1887	28.6775	28.8927	28.751	28.6049		26.0553	26.7892	28.0463	28.6263	29.0312	28.6529	28.1093	26.9372	28.2166	26.5364		27.0066	28.6526	28.8834	25.8334	24.2747	29.2611	27.2007	28.5438	26.9993	28.6335		27.4907	27.8508	28.454	28.5935	27.6071
802	29.051	28.602	28.7308	28.9043	28.9645	28.6209	28.274	28.3058	28.8344	28.1726		29.4924	29.0736	28.2008	28.3538	28.2964	28.7847	28.384	28.796	28.2368	27.8291		26.1431	26.551	28.4014	28.8951	28.5557	28.9979	28.2906	26.6657	27.4956	26.5998		26.5034	27.8517	28.8685	26.3635	25.2241	29.6263	27.2866	28.0385	26.8802	28.316		27.3521	27.7107	27.9621	28.3209	28.2468
803	28.7106	28.8653	29.2854	29.1678	28.42	28.7786	28.3257	28.6859	28.9278	27.8089		29.3964	28.9158	27.485	28.2357	28.3063	28.5819	28.1029	28.5428	28.7989	28.2463		26.7385	26.9636	27.6461	28.3774	28.6185	28.3065	28.5679	26.507	27.4018	27.0556		27.0787	28.1547	29.3341	26.0982	24.8953	29.2387	26.6692	28.5555	27.3331	28.2473		27.5602	27.4456	28.318	28.6527	27.8437
804	28.9636	28.426	28.9401	28.8538	29.0742	28.602	28.1195	28.1254	28.8817	28.3583		29.1236	29.1932	28.0654	28.842	28.555	28.5746	28.8552	28.5597	28.3394	28.3464		26.8223	25.5598	27.3954	28.4432	28.618	28.7674	28.1224	26.8563	27.6809	26.9313		26.5973	28.2526	28.282	26.4255	24.6918	29.3032	26.6105	29.2542	28.2498	28.2945		28.2838	28.1838	28.3795	28.3055	27.3329
805	28.8378	28.6182	29.2547	28.8555	28.2509	28.884	28.2787	28.2339	28.7371	28.271		28.9087	29.3628	28.1841	28.5771	28.6961	28.5464	28.3856	29.3546	29.0694	28.2144		26.3219	26.448	28.2314	28.6583	29.007	28.4976	27.6357	26.5253	28.9004	26.6818		26.4474	27.9773	28.1648	26.2397	24.994	28.3579	26.7772	28.8141	28.0688	28.486		27.6078	27.6303	27.7192	28.007	27.7449
806	28.9486	28.6142	28.4839	28.8252	28.612	28.5444	28.7184	28.3756	28.8377	28.8356		28.7043	29.0724	28.2052	28.6135	28.2516	29.0027	28.7498	28.5137	28.8573	28.0237		25.8192	26.067	28.4501	28.8664	28.4786	27.8394	27.2519	26.5313	29.1346	26.0656		26.5312	28.3959	29.2327	26.4482	25.5376	29.9257	26.8317	28.2706	27.7088	28.5423		27.7027	27.7628	28.2778	28.4381	27.8254
807	28.143	28.9744	28.9205	28.957	28.7023	28.588	27.9945	28.7825	28.564	28.3607		28.6331	28.0931	28.551	28.4636	28.1856	28.5051	28.3794	28.7905	29.1031	27.9408		26.5128	25.6032	28.1164	28.3606	28.5674	28.5748	28.6011	26.3844	28.1925	26.6925		26.7142	28.7952	27.9998	26.6919	24.4369	29.1608	26.8751	28.6324	27.3827	28.2414		28.3133	27.8729	28.1566	27.9583	27.5347
808	28.7219	28.4842	28.8114	28.6332	28.5392	28.4611	27.8437	28.7176	28.7194	28.0203		29.1176	28.8539	28.5776	28.5873	28.0923	29.2232	28.0426	29.1894	28.8712	28.4488		25.9007	25.788	27.3949	29.0915	28.8927	27.8303	28.7098	26.9531	28.6837	26.7362		28.1713	28.5158	28.6988	26.6145	24.6116	28.9153	27.1669	28.6097	27.152	28.1684		27.8393	28.2262	27.4761	28.8951	28.0347
809	28.2563	28.7707	28.3958	28.2846	27.957	28.6503	28.2571	27.5932	29.1862	27.786		29.1015	28.3348	27.7176	28.7031	28.7994	28.8403	28.1977	28.1444	29.171	29.1657		26.1522	25.7531	28.1702	29.4412	28.971	27.9864	28.3679	26.7656	28.3924	26.8324		27.5457	29.1034	28.1811	26.1581	24.3807	28.8186	26.7868	28.2291	27.1951	28.4557		27.98	28.1296	27.9982	28.1839	27.2154
810	29.0261	29.2458	28.5652	28.4906	28.7885	28.048	28.0955	27.8756	28.9758	28.6725		28.6213	28.9069	28.0423	28.7348	28.0292	29.0124	28.2229	28.3839	28.5808	28.2909		26.5587	25.3141	28.3376	28.5207	28.3997	28.218	28.3531	26.5416	28.539	27.1679		27.3814	27.8363	29.106	26.3818	24.6475	27.9155	26.9607	29.1034	27.5856	28.5581		27.5192	28.4737	28.1199	28.6291	27.6375
811	28.583	29.1834	28.6011	28.1982	28.776	29.07	28.4335	28.6784	29.1433	28.3084		29.1741	28.5825	28.4261	28.5844	28.7899	28.5014	28.4303	28.1957	28.8809	28.5255		26.476	25.6404	28.141	28.7905	28.3319	27.9783	28.9506	26.2939	27.8728	27.385		26.594	28.3873	28.3328	26.6491	24.5946	28.3388	26.9365	28.5637	27.7826	28.6556		27.6774	28.1454	28.276	28.7017	27.9552
812	29.0274	28.1344	28.2694	27.9329	28.7296	28.6516	27.6883	28.1006	29.0761	28.1335		28.448	28.4266	28.1233	28.5302	28.429	28.591	28.662	28.2397	28.1652	28.0633		26.0302	25.8751	28.5059	28.8512	29.1256	28.394	28.9561	26.4426	28.8877	27.0409		26.5632	28.6426	28.5772	26.8101	24.9471	28.7979	26.2896	28.9048	28.0216	28.8527		27.9198	27.6284	28.3316	28.188	27.7926
813	29.4347	29.4992	28.7394	28.24	28.0848	28.4698	27.5727	28.0294	28.7696	28.2744		28.7527	28.9234	27.6551	28.5307	28.7173	28.8435	28.383	28.2754	29.3207	28.4693		26.6313	25.118	28.0103	28.9065	29.0075	28.7108	28.7425	26.7274	29.2865	27.5728		27.0577	28.4032	27.8182	26.9274	24.6881	28.0909	26.8646	29.1231	26.9697	28.2515		27.28	28.0491	28.9821	27.8154	28.0113
814	28.9052	28.0426	28.5725	27.8183	28.063	28.3279	28.011	27.4426	28.9886	28.7136		28.5957	28.2502	27.7155	28.2716	27.9244	29.0064	28.6107	28.4034	28.7708	28.6672		26.7161	26.4807	27.9061	28.4863	28.5654	28.6003	29.1629	26.5522	28.431	26.6269		27.055	27.8289	28.4142	26.7521	24.4925	28.5084	27.1508	28.885	27.8808	27.8626		27.3768	27.6829	28.6097	28.2074	27.617
815	29.6031	28.8304	28.6154	28.7452	28.7663	28.7025	27.4579	28.4909	29.306	28.5208		28.4951	28.3528	28.3675	29.3032	28.4266	28.9148	28.2833	28.1748	28.7763	29.0266		26.3682	25.8202	28.1531	28.6373	28.9346	27.7539	28.9106	26.7516	28.4817	26.6193		27.1721	28.8476	28.1822	26.2361	24.2445	28.5508	26.7919	28.6804	27.8826	27.7665		27.476	27.7878	28.3068	28.0359	27.3469
816	29.0775	28.075	28.28	28.7821	28.7699	28.5022	28.3161	28.2554	28.9907	28.6126		28.8309	28.235	27.938	29.3244	27.8156	29.0254	28.2253	29.1238	28.6125	28.888		26.5046	25.3515	28.3538	29.3561	28.3851	27.9101	29.0148	26.6836	28.9061	27.4788		27.4795	28.5035	28.2244	26.0484	24.9792	28.215	27.1888	28.8214	28.2317	28.7362		27.0103	27.2092	28.399	28.739	27.6288
817	30.0378	28.4624	28.8738	27.658	28.221	28.867	27.9836	28.7849	28.6205	28.08		28.9722	27.6716	28.1221	29.0244	28.0014	29.0533	28.5145	28.6147	29.4709	28.9817		27.2401	25.3344	27.8738	28.5965	28.5857	28.7732	28.9999	26.6863	27.797	26.8691		27.3802	28.8112	28.7709	25.7407	24.7727	28.6052	26.5121	28.8899	27.8747	28.3082		27.7878	27.8026	28.0984	27.7844	27.6365
818	29.1692	28.8436	29.0175	28.2304	28.8018	29.0295	28.3364	28.0119	28.8881	28.0589		29.4162	27.6345	28.5392	28.3196	28.2057	28.9298	28.2667	29.332	29.1731	29.116		26.8915	25.8375	27.5732	28.1224	29.2639	28.7187	28.0818	26.6085	27.8313	26.0806		26.5363	28.0177	29.1802	26.2835	24.5411	28.9811	26.9984	29.0116	28.2626	28.6338		27.9075	27.9796	28.2071	28.4088	27.1513
819	29.408	28.582	28.4428	29.5075	28.279	29.0284	28.6626	28.3282	28.2999	27.692		29.1867	28.3198	28.7785	28.521	27.7915	28.6948	27.9791	28.8428	29.0348	28.754		26.4777	25.5956	27.6314	28.5308	28.7485	28.7092	29.1475	27.0853	28.381	27.1631		27.9599	28.4405	28.6266	26.2022	24.5927	29.1596	26.0356	28.3498	28.1755	28.2573		27.8192	28.1161	28.016	28.0232	27.6404
820	29.3538	28.6617	28.5318	28.0396	28.1349	28.3804	27.8127	28.2261	28.6548	28.1938		28.4332	28.2613	27.4777	28.4959	28.3301	28.5254	28.1016	28.6844	28.6392	27.8728		26.487	26.0137	28.0949	28.8718	28.7303	28.3528	28.4841	26.4178	27.9881	27.1947		26.9107	29.2109	28.9547	26.441	24.9771	28.9989	26.1588	28.7099	27.1518	28.9344		27.5536	28.401	28.1275	27.8645	27.1908
821	28.5117	29.0758	28.9779	28.5886	28.2022	28.8228	28.3331	27.776	28.6969	27.3154		29.1228	28.5449	28.5422	28.2675	28.2561	29.0791	27.9665	28.9038	29.5156	28.7798		26.2209	25.983	27.7069	28.0954	28.3729	28.5073	28.4432	26.8821	27.9963	26.7153		27.2228	28.5658	28.3568	26.5032	24.4231	28.46	26.6676	28.9408	28.073	28.145		27.0065	28.0505	28.7188	27.5449	27.6349
822	29.1879	28.6153	29.0228	28.9757	28.373	28.4503	29.1176	28.1132	28.763	28.3705		29.1994	28.451	28.7459	28.4968	29.2928	29.306	28.6816	29.0938	28.7265	28.4527		26.1727	26.0048	28.3609	28.1235	28.4651	28.0618	28.4727	26.3931	27.3097	27.1001		27.9335	28.9163	28.2249	26.1233	24.65	28.1192	26.9432	28.9147	27.7878	27.9817		27.536	27.0746	28.2515	27.9661	27.9818
823	29.1158	28.4615	28.8436	28.4967	29.4269	29.3844	28.4297	28.4737	28.6759	28.3335		29.6416	28.8172	28.4767	28.6575	28.7049	29.0087	28.3397	28.006	28.6369	28.4842		26.1704	25.959	28.2402	27.7653	28.9266	28.2999	28.6508	26.4211	27.9704	26.9969		28.1965	28.2468	28.1174	25.9445	24.549	28.5553	26.3206	28.1841	28.0566	28.408		27.9274	27.6989	28.1117	28.2171	27.3526
824	29.4359	28.5721	28.844	29.1297	28.618	29.3489	28.1148	27.8972	28.383	28.2003		29.2274	28.3555	27.832	28.4753	28.4606	28.7802	28.473	29.0691	28.9609	28.4586		26.4919	25.738	28.8296	28.4325	28.7494	28.4169	29.1891	26.6384	28.25	27.0048		27.563	29.1517	28.8252	26.1913	24.543	28.5397	26.5601	28.483	27.8119	29.1212		27.6563	27.9568	28.5627	28.2807	27.3569
825	28.9062	28.4558	29.2313	28.7511	29.0513	29.1386	28.0631	27.889	28.5361	27.2539		29.7104	28.586	27.9386	28.4127	28.7417	29.6231	28.8736	28.0838	28.6194	29.4573		26.3086	24.8784	28.5066	28.7405	28.2427	28.8924	28.6256	26.5905	28.0695	26.8133		27.3414	28.5223	28.3056	26.2898	24.9281	29.4142	27.2593	29.3012	27.5476	28.4612		27.9013	27.98	28.4956	27.7721	28.0748
826	28.8563	28.8167	28.4359	27.8522	27.9955	29.0291	28.4297	27.7711	28.6362	29.0124		28.9653	28.7039	27.9615	28.9891	28.2974	27.735	27.8143	28.3081	28.9101	28.1104		26.1413	25.5997	28.8945	28.4163	28.5093	28.4882	29.649	26.7973	27.864	26.4543		27.9604	28.6752	28.3543	26.2976	24.9579	28.7188	27.0811	28.9241	28.1306	28.8566		27.5526	27.8959	27.5227	27.9696	27.0904
827	28.6645	28.9479	28.9211	27.8872	28.5427	28.9775	28.4365	27.8003	28.7331	28.4533		29.4936	28.6186	27.5001	28.5382	28.0697	28.5654	27.8481	29.0081	28.9168	28.1906		26.7021	24.7143	28.636	28.5286	28.2611	28.7995	28.9326	27.1351	28.4929	26.3023		27.931	28.7369	28.7816	26.1663	24.6034	29.241	27.7725	28.6577	27.3901	28.4694		27.7594	28.4273	27.8609	28.3415	27.0904
828	29.1838	28.3086	29.7097	28.7956	28.4125	29.0163	27.607	27.9405	28.1149	28.954		29.2049	28.8832	27.8092	28.2045	27.8658	28.3302	28.1861	28.3259	28.796	29.1393		26.2218	25.5028	28.3825	29.1746	28.6836	28.8311	28.8136	26.9436	27.693	26.7776		28.3841	28.7385	28.8725	26.2469	25.5409	28.5484	27.426	28.6883	28.1042	28.5662		27.3322	28.1069	27.8121	27.9112	27.1548
829	28.5834	28.4648	28.8093	28.6817	28.6163	29.1574	27.6286	28.2082	28.8313	28.0948		28.5979	28.6696	28.2487	28.447	28.0704	28.5302	28.6081	29.0674	28.189	28.2408		26.5589	25.5688	28.2373	28.7872	28.233	29.0153	29.5363	26.6904	28.1823	26.7191		27.921	28.2264	28.7893	25.8769	24.9125	28.7278	27.2087	28.4232	27.6366	28.2963		27.2726	27.3824	28.1308	28.2298	27.0093
830	29.4745	28.2109	29.6483	29.1692	28.3602	29.7869	27.8945	28.0915	29.1783	28.4034		29.4588	28.3017	27.8466	28.9622	28.7774	29.0926	28.5093	28.2944	28.8052	28.4171		26.7958	25.5717	28.8577	28.8496	28.5653	28.6768	29.6603	26.3925	27.9337	26.6561		28.4842	28.9368	28.7352	26.5209	24.8834	29.1216	26.6778	28.6333	27.49	28.5262		27.6669	26.5075	28.2285	28.4366	27.9759
831	29.2524	28.1011	29.4621	29.1557	28.8037	28.676	27.8263	27.6522	28.6554	28.4111		29.1403	29.1249	28.3676	28.4891	28.1905	28.6409	27.8032	28.2862	29.0398	28.5495		26.5707	25.5496	28.8486	28.4595	29.3609	28.2971	29.6374	26.4216	28.0437	26.6357		28.0986	28.6693	28.3971	25.8928	24.9855	29.1204	26.6444	29.0889	27.6331	28.3094		27.3386	27.4392	28.2534	28.2516	27.2652
832	29.0552	28.3787	28.4725	28.6812	28.2848	29.4168	28.5061	28.4275	28.2086	28.4002		28.703	28.5079	28.2163	28.299	28.6433	28.9701	28.2005	28.2638	29.2586	28.9494		26.3358	25.7145	28.239	28.4724	27.733	28.3409	29.6283	26.7512	27.8131	26.7238		28.0494	28.2093	28.6735	26.1646	24.5442	29.1449	28.119	29.1444	28.2482	28.6742		27.7533	27.7864	28.5822	28.5499	27.9811
833	28.7318	29.0431	29.3653	29.0719	28.2823	28.8487	28.4494	27.7559	28.4983	27.9292		29.0713	28.9487	28.2283	28.3347	28.4164	28.0172	28.2765	27.852	29.2155	28.7894		25.8796	25.6549	28.5473	27.8182	28.1888	28.0253	29.1302	26.6349	27.5979	26.5619		26.8372	28.7478	28.9932	26.1835	24.6272	28.9043	27.5149	28.9271	28.5702	28.4376		27.4668	28.0636	28.4909	28.4371	27.6906
834	29.5009	28.234	28.8643	28.0521	28.1613	29.3041	27.9906	28.084	28.3995	28.2395		29.311	28.7574	28.2253	28.9466	28.1967	28.9473	28.4818	28.9625	28.8407	28.3744		26.0495	25.8742	28.193	28.0659	28.2327	28.6651	28.2786	26.3754	27.8142	27.2495		27.7408	27.8636	28.8095	26.6188	25.2086	28.2995	26.6774	28.9172	28.5913	29.1897		27.9781	27.9331	28.7301	28.1012	27.9793
835	29.6411	28.8491	28.1939	28.5158	27.8012	29.703	27.5648	28.3014	28.4602	28.4794		28.8643	28.7347	28.3446	28.6935	28.3094	28.3431	28.36	28.2118	28.8243	28.9134		26.802	25.6162	28.2438	27.4075	27.9322	28.4674	29.3708	26.7848	27.8545	27.0004		27.4294	27.9074	28.4232	26.2832	24.9704	28.9653	26.6546	29.2991	29.0767	28.5448		27.8991	27.4624	28.0433	28.4936	27.8857
836	28.9456	28.653	29.4046	28.2524	28.4517	29.0745	28.7496	28.3403	27.9668	28.1217		29.1635	29.2277	28.6544	29.234	28.867	28.0969	28.1564	28.5309	28.8142	28.3455		26.3482	25.7408	28.7866	27.5973	27.8768	28.4366	29.3799	26.1872	27.7951	26.9168		27.8947	27.421	28.56	26.4818	24.4771	29.1251	27.6	28.9275	28.7401	27.9707		27.1688	27.4368	27.7873	28.8722	27.4979
837	28.8581	28.6124	28.992	27.4941	28.1445	28.7166	28.4781	28.0874	28.1446	28.8651		28.9864	28.5773	28.5981	28.5428	28.6884	28.5483	28.5396	28.393	28.9707	28.1682		26.4167	25.2989	28.9813	28.5242	28.2652	28.5136	28.6022	26.571	28.5762	26.8185		28.0883	27.9191	28.5735	26.6339	24.6199	28.2264	26.97	28.6431	28.5463	28.9992		26.8609	27.8568	28.4334	28.5634	27.2799
838	28.9926	29.0249	29.0455	28.5305	29.4001	28.2068	27.4291	28.5282	28.5805	28.3813		28.6894	28.3859	28.402	28.3283	27.7416	29.0329	28.7273	28.7644	28.7107	29.1144		26.0042	25.7698	28.0371	28.0684	28.4697	28.3926	29.3244	26.7154	28.7607	26.4869		27.777	28.1549	28.4714	26.5345	24.6403	28.4353	27.0853	28.6653	28.7992	28.37		26.9337	28.0412	28.1775	28.502	27.9593
839	28.4071	28.7796	29.4087	28.3618	28.8741	28.6646	28.6137	27.7401	28.294	28.7022		29.5466	28.4272	28.5995	28.4641	28.3361	28.2815	28.6138	28.0123	28.6321	28.3343		26.1117	26.0007	27.7082	28.5571	27.4688	28.2817	29.0328	26.1559	28.3925	26.9511		27.4476	28.2495	29.0021	26.3164	25.2418	28.6484	27.0049	29.326	28.7489	28.3685		26.8124	27.8572	28.1555	28.8139	27.3517
840	28.9277	28.6659	29.5596	28.3694	28.8349	29.4066	28.7668	28.3154	29.1113	28.4321		29.0641	28.66	28.5686	27.7836	27.7777	28.0015	27.9504	28.829	28.9995	28.9763		25.9567	25.547	28.415	27.8049	28.0222	28.2107	28.3583	26.6218	27.87	27.3474		27.3617	27.8528	28.4737	26.4809	24.7832	29.0299	26.9934	28.7087	27.9388	28.732		27.3812	27.8988	27.5676	28.314	28.329
841	28.9447	28.8486	28.2537	28.8732	28.6275	29.1107	28.4514	28.189	28.5015	28.4493		29.6992	28.0932	28.3002	27.8025	28.6148	28.8031	28.3977	28.369	28.6386	28.926		26.0597	25.5538	28.4241	28.4657	28.1707	27.7835	29.1966	26.5786	27.7477	27.0805		27.3759	28.2207	29.1798	25.9953	25.299	28.8355	26.7895	28.8357	28.2839	28.8839		28.3451	28.2086	27.8923	28.4698	28.1542
842	28.6229	29.1498	28.7682	29.0191	28.1742	28.8922	28.3199	28.1763	28.8643	28.834		29.1743	27.7863	28.3992	27.4253	28.7182	28.4201	28.8059	29.1715	28.4402	28.5909		26.1356	25.5038	29.0561	28.5194	27.6648	28.5833	28.6044	26.689	27.716	26.9071		27.2218	28.2519	28.4041	26.4305	25.0342	28.3378	27.5582	29.0221	27.9267	29.0995		27.7238	28.2201	28.265	28.4548	28.2744
843	28.9471	28.761	28.3416	28.7534	27.8183	28.8061	28.4038	28.1385	28.975	28.6803		29.3393	28.1943	28.6727	28.038	28.5051	28.2435	28.8952	28.6562	28.7538	28.5642		26.1206	26.1543	28.0443	28.2652	28.2172	28.5642	28.7516	26.8674	27.715	26.9677		27.6029	27.8782	28.6798	25.7446	24.6723	27.2916	27.1607	28.5139	27.739	28.2973		27.7125	27.9541	28.0842	28.9254	27.5319
844	28.946	28.9262	28.3147	29.2839	28.3629	28.8249	28.8222	28.0446	28.6696	29.068		28.5277	27.7879	27.7122	28.3369	28.5709	27.8804	28.1534	28.515	29.0767	28.1903		25.9438	25.5335	28.5819	28.3855	28.9044	28.3192	29.3089	26.769	28.2585	27.0112		27.2442	28.0145	28.4596	25.7061	24.3403	28.6701	26.7643	29.0012	28.0688	28.1827		27.0914	27.5357	28.3423	29.105	28.5338
845	29.0859	29.0456	28.382	28.8751	28.7355	28.9128	28.6102	28.0518	29.0971	28.5885		28.9694	28.1136	28.7739	28.0435	28.8111	29.0691	28.8087	27.789	28.6403	28.04		26.2184	25.9972	28.7074	28.5824	28.8127	28.3388	28.9442	26.5331	28.2612	26.9128		26.9315	28.1271	28.4819	25.9969	25.0381	28.7298	26.5963	29.0815	28.1304	28.3004		27.3648	28.038	28.1569	28.5442	27.9722
846	29.6118	28.3907	28.9576	28.2877	28.2834	29.1629	28.5558	28.1861	28.5275	29.3992		28.9566	28.3744	29.0391	28.5279	28.4052	28.9606	28.8533	28.7004	28.6612	28.7708		26.1325	24.8453	29.1022	28.2309	28.7205	28.2051	28.2863	26.1367	28.4613	27.1908		27.1136	28.0966	28.5522	26.5169	25.1448	28.3659	28.4059	28.486	27.8477	28.2147		27.7681	27.9511	28.1116	29.0502	28.791
847	29.1151	28.8512	28.8542	29.0337	28.809	28.9508	28.701	28.0152	28.1288	29.0735		29.0841	28.9602	28.9888	28.1529	27.9165	29.2102	28.5861	28.4451	28.2595	28.6523		26.2151	25.4191	29.122	28.5967	28.7711	27.7445	28.6037	26.7884	28.0054	27.2508		27.6799	28.0467	28.3222	26.192	24.8024	28.7659	27.3588	28.4234	27.6334	28.7244		28.2434	28.3175	28.1157	28.7309	28.6558
848	28.9094	28.3144	28.6596	28.2755	28.1408	28.3959	28.2349	28.5148	28.0151	28.4654		29.6848	28.6764	28.2537	27.6117	28.2557	29.0544	28.2337	28.547	28.674	29.0642		26.5863	25.9603	28.2936	28.738	28.7712	28.0334	29.0844	27.016	28.0236	26.6436		28.0755	27.7913	28.7745	25.6822	24.9212	28.7353	27.2877	28.4403	27.5745	27.8468		27.5351	28.0916	27.7372	28.7924	28.3803
849	29.2391	28.6528	29.2225	28.1733	27.9323	28.4511	27.6184	28.4533	27.7936	28.3331		28.3671	28.5047	27.9794	27.8456	28.6155	28.8238	28.296	28.3979	28.6911	28.8446		26.0941	25.8853	28.9912	28.418	27.9954	27.1344	29.0386	26.6113	27.7592	26.4979		27.4325	28.4052	28.5268	25.9733	25.0589	29.5149	27.735	28.2028	27.9761	28.1346		27.8928	28.1618	28.103	28.5232	28.5458
850	29.1388	28.7721	28.6745	28.1787	28.4364	28.4601	27.2863	28.5639	28.5253	28.4489		29.191	28.3712	27.9827	27.9178	28.5936	28.7401	28.0518	28.8595	28.1159	28.8334		26.2324	25.5204	28.9119	28.713	28.3633	27.8948	28.6534	26.6202	28.2768	26.4819		27.9574	28.1454	28.7164	26.5476	25.3862	28.3738	27.2989	28.8071	27.3066	28.0956		27.6417	27.8523	28.4969	28.5707	27.8505
851	29.2966	28.9861	29.0717	29.1669	28.5577	29.0184	28.0383	28.6505	29.1589	28.7259		29.1542	28.0744	28.3437	28.6938	28.0315	28.993	27.7696	29.2141	28.7293	28.8052		26.5693	25.8376	28.7185	29.1817	28.0923	28.1793	28.3909	26.5782	28.5307	26.5424		28.0388	28.549	28.9103	25.7015	25.4927	29.6	27.671	28.5156	27.3702	28.4216		27.5583	27.9312	28.49	28.5115	28.5827
852	28.3465	28.4958	29.195	28.1783	28.1592	29.1037	28.3215	28.1232	28.5499	28.7333		29.2821	28.8335	28.506	28.0379	28.6963	28.6443	28.1787	28.062	28.5669	28.2035		26.9155	25.6812	28.1589	28.2941	27.9014	28.3542	28.5115	26.4134	27.726	26.1225		28.6092	28.5974	28.4827	26.4609	25.5183	29.0068	27.0683	28.8906	27.892	28.6245		27.887	27.9512	27.8069	28.312	28.411
853	28.4809	28.734	28.8283	28.519	27.9756	28.9023	28.0253	28.3205	28.8144	28.3904		28.5563	29.1768	28.8991	27.7458	28.4205	28.8122	28.1574	28.3267	28.4069	28.397		26.7099	26.425	28.6136	27.9436	28.4401	28.6874	28.6161	26.8997	28.4951	26.3307		27.6048	28.4103	28.7814	25.8022	25.2719	28.0895	26.9714	28.3652	27.8168	28.0562		27.5574	28.1366	28.328	28.1363	28.652
854	28.667	29.0222	29.284	28.7637	28.3282	28.8522	28.056	28.205	28.0615	28.5766		29.7621	28.1488	28.4599	28.3106	29.1274	28.5928	28.7827	28.5583	28.9608	28.975		26.8131	26.2239	29.263	27.9519	28.5112	28.3157	28.7496	26.387	27.3528	26.6415		27.7171	28.3686	27.9481	26.056	25.2937	28.712	26.493	29.4748	28.2487	28.6799		27.4852	28.0578	28.1771	27.8196	28.1697
855	28.6043	29.2847	28.7512	29.2266	28.3323	29.0097	28.4142	28.1416	28.5532	28.3979		28.992	28.1528	29.4619	28.6749	28.2555	28.7971	28.469	28.6461	29.002	28.2102		26.4974	27.4172	28.6342	28.8073	28.2241	28.5259	28.4143	26.6073	27.9525	26.738		27.8174	27.891	28.3764	25.8164	25.47	28.3924	25.7708	29.4873	27.6077	27.7533		27.1623	27.8296	27.8563	28.5977	28.2238
856	28.5477	29.2028	29.8217	28.8393	28.6471	29.0063	28.6287	27.6188	28.0165	29.1485		28.4847	28.9575	28.2075	28.215	27.8052	28.6938	28.7356	28.9439	28.7868	28.2783		26.7781	25.8939	28.042	28.5069	28.8663	28.2703	28.7223	26.582	27.1162	26.39		27.758	28.5208	28.7931	25.8547	24.872	27.9794	26.6067	29.8196	28.2868	28.5707		27.2756	28.2352	28.3161	28.8346	28.2327
857	28.8254	28.9785	28.4315	28.993	28.0174	29.3829	28.4912	28.3905	28.1342	28.8663		28.8405	28.597	28.3608	28.4379	28.0184	28.098	28.8377	28.9322	29.0052	29.044		26.3424	26.096	28.5041	28.2769	29.0257	28.0428	28.8392	26.5823	27.6546	26.6952		27.625	28.8713	28.6564	26.1872	25.257	28.2095	26.6258	29.2853	28.3393	28.4445		27.6844	28.1524	28.2637	27.8538	28.0088
858	28.5631	29.1675	29.0965	28.1919	28.2334	28.9891	28.3073	28.4278	28.0579	28.6273		29.5889	29.0721	28.9958	28.9244	27.9014	28.4053	28.8174	28.4167	27.9464	29.1162		26.513	26.74	28.4572	28.456	28.6185	29.1099	28.4522	26.7975	27.3948	26.4363		27.3621	28.5369	28.1081	25.8182	25.7668	28.8793	26.0666	29.2263	28.8828	28.9824		27.4939	28.2699	28.059	27.7054	28.0483
859	28.9748	28.1624	28.6501	29.1139	27.8231	28.7355	28.2589	28.0444	27.7432	28.7044		29.0506	28.683	29.0213	28.3783	28.4262	28.3951	28.4733	28.75	28.5982	28.4733		26.7617	26.1524	28.8671	29.0684	28.6113	29.2989	28.2678	27.0202	27.8855	26.3988		27.1697	28.5398	28.254	26.2735	24.9542	28.6461	26.2056	29.3488	27.5524	28.364		27.572	28.2407	28.1949	28.5691	28.5651
860	28.3694	28.6839	28.7879	29.4149	28.1195	29.3589	28.9278	28.1671	28.0429	28.9632		28.5516	28.6359	28.138	28.1231	28.1093	27.9668	28.132	28.9201	28.4587	28.6984		26.4181	25.9012	28.5247	28.5934	28.6189	28.5875	28.7077	27.0011	27.948	26.4899		27.2961	28.4081	28.9197	26.4269	24.5491	27.7701	25.7987	28.755	28.4741	28.3082		27.412	27.7918	28.3317	28.7336	28.5238
861	29.1235	28.3235	28.3833	28.925	28.2895	28.4693	28.0042	28.2442	28.3973	28.6498		28.8903	29.0334	27.7288	28.0243	28.7521	27.9656	28.4696	29.0289	28.7444	28.2351		26.7902	25.6011	28.3543	28.8085	28.8341	28.5195	28.31	26.5346	27.9141	27.0999		27.0421	28.5529	28.3858	25.8899	24.4703	28.4334	26.4871	29.2297	27.8051	28.5262		27.0734	28.5303	28.1174	28.7209	29.0605
862	29.0162	28.7482	29.8815	28.8908	28.5888	28.8693	28.02	28.2564	28.1738	28.5127		29.4539	28.9838	28.0856	28.3224	28.6186	27.9027	28.9153	28.3654	28.8955	27.7439		26.156	25.9908	29.0341	28.423	28.8652	28.086	28.9345	26.6281	28.4474	26.4745		27.1151	28.4371	28.428	26.0643	24.5034	29.1179	26.3498	29.1708	27.8677	27.8656		27.5208	28.1398	28.4479	27.5631	28.3686
863	28.9367	28.3969	28.3423	29.0396	28.621	29.1597	27.9836	27.9178	28.1622	28.8178		28.7416	28.5556	28.0484	28.2494	28.3681	28.0051	28.3026	28.7521	28.2043	28.5131		26.5885	25.1427	28.6449	28.0143	28.3879	28.0256	28.958	26.5596	27.6361	27.1601		26.504	28.6178	28.223	26.1271	25.1715	28.8026	27.3442	28.8429	27.9565	27.9421		27.4537	28.0529	28.3444	28.491	27.664
864	29.2272	28.8126	29.1706	28.9514	28.6435	29.2014	28.2079	28.2496	28.5861	28.6883		28.8692	28.7331	28.2464	28.6663	27.5529	28.135	28.3202	29.0509	29.0024	28.1636		26.0279	25.8791	27.902	28.3303	27.6946	28.4685	28.2239	26.3614	27.6124	26.7528		27.1846	28.5976	28.4538	26.1136	24.2147	28.725	26.3669	29.8765	27.882	28.7625		27.8965	28.138	28.1408	28.4523	28.4095
865	28.8792	28.5248	28.3613	28.4074	28.5665	29.2356	28.9972	28.3569	27.8252	28.7912		28.9337	29.4698	28.3681	28.9113	27.7615	27.9952	28.3592	28.1855	29.0841	28.7003		26.9384	25.3721	27.978	28.8698	28.1338	28.5305	29.3093	26.706	27.1202	26.9109		27.1434	28.4332	28.9938	25.8228	24.7531	28.257	26.4731	29.4974	28.2322	28.0734		27.6115	27.9962	28.5954	27.9794	28.1991
866	29.0433	29.2103	29.0272	29.0471	27.8653	29.0151	27.6277	28.3233	28.1734	28.2477		29.4963	29.0208	27.829	29.0489	28.3715	28.451	27.9937	28.5829	29.1403	27.9245		26.3078	25.4238	27.7674	28.333	28.2745	28.3264	28.9979	27.1462	27.559	26.0834		27.628	28.5241	28.2418	26.1909	24.9267	28.4007	27.0101	29.0376	27.8245	28.3395		27.6876	28.3959	28.1964	27.7673	28.3612
867	29.1398	28.626	28.6488	28.7377	28.6977	29.355	27.2135	28.6425	28.7822	28.8899		28.6359	28.3187	27.9249	28.5559	28.4086	28.4105	28.4742	28.764	29.2944	28.1408		26.6446	25.1305	28.1405	28.6082	28.9404	28.2336	28.7448	26.9058	26.6832	26.4285		27.3651	28.1095	27.9399	26.1512	24.8905	28.2195	26.9461	29.6358	28.0997	28.6059		27.2427	28.5495	28.4176	28.0248	28.3546
868	29.6983	28.8297	29.0989	28.7226	29.2335	28.6482	27.3621	28.3838	28.0397	28.5572		29.2213	29.0594	28.071	28.77	27.7753	28.8745	28.6562	28.4136	29.2992	28.0173		26.7193	25.3662	28.4402	28.5383	28.5014	27.8476	28.9853	27.4282	27.6026	27.067		27.2013	27.8016	27.9134	25.5993	24.7999	29.2775	26.6174	28.2517	28.3121	28.0726		27.5799	27.7137	27.754	28.2501	28.7627
869	29.0306	29.1854	29.3717	28.8337	29.1156	28.7268	28.4579	28.1178	28.6987	29.0266		29.1605	29.2572	27.8517	29.2341	27.8029	28.716	28.928	28.5986	29.751	28.4702		26.3972	25.7133	27.8877	28.23	28.5759	28.6939	28.6007	26.9953	27.1615	26.4326		27.6414	27.8398	28.1766	25.7193	24.909	28.4945	26.5178	28.8471	27.8781	28.14		27.4861	28.1706	27.824	27.5456	28.0013
870	28.7734	28.6962	28.5843	28.6804	29.2865	28.2268	28.8531	28.6392	28.2781	28.4933		29.0659	28.6276	29.4864	29.0453	27.7427	28.4647	28.7237	28.4377	28.8598	28.5154		26.3474	25.9172	28.6307	28.5631	28.7835	28.5726	28.217	26.4684	27.4789	26.496		27.7223	28.3104	28.2072	26.1955	23.9266	28.949	26.9016	28.7712	28.456	28.5866		28.2147	27.9358	27.7806	28.1241	28.2491
871	29.1697	28.2716	29.0442	28.8122	28.8076	28.2504	28.2257	28.704	28.0001	28.9316		28.7462	28.8633	27.6833	28.7084	27.78	28.3329	28.6082	28.6522	28.8455	27.6761		26.6035	25.013	28.2677	28.6187	28.8881	28.1915	28.8387	26.7931	27.6284	26.7292		27.3335	28.3143	28.5025	26.3514	24.4928	28.7957	26.2333	28.9912	28.4701	28.2108		27.7352	28.6819	28.1676	27.5766	28.4687
872	29.0663	28.0429	28.6374	28.6055	28.8572	28.3463	27.7928	29.257	28.4369	28.2293		28.6825	29.0859	28.0851	28.5843	28.3145	28.2376	29.2746	28.7406	28.762	28.5974		26.9208	25.5943	28.2593	28.7526	28.5333	28.498	28.8959	26.8481	27.1675	27.062		26.9201	28.316	28.559	26.2916	24.9365	28.4195	26.573	28.5854	28.4574	28.0794		28.1193	28.0697	28.0439	28.0642	28.6382
873	28.8079	29.1182	28.8058	28.7779	28.9234	28.7061	28.984	28.802	28.2881	28.7671		28.2974	29.3964	27.4627	28.9081	27.9731	28.7811	28.4138	28.2283	28.8126	28.2114		26.7072	25.5912	28.7679	27.9639	28.3	27.7548	28.3532	26.6305	26.9307	26.6089		27.1257	28.8716	28.5418	26.0185	25.2423	28.6208	26.3589	28.4023	28.1578	28.7903		27.2996	28.0836	28.3544	28.4832	28.2644
874	28.4867	28.8615	28.2668	29.4041	28.4261	29.6044	28.0146	28.8165	28.3587	29.0079		28.622	29.0377	27.6444	28.7512	28.4356	28.7138	27.8063	29.3745	29.492	28.4998		26.2136	25.7869	28.9942	27.9099	28.6966	28.549	28.8328	26.716	27.6807	27.3853		27.8751	27.9506	27.9345	26.4808	24.8596	28.7104	26.2882	28.4735	28.2162	28.6307		28.0302	27.8408	28.3457	28.2113	28.6517
875	29.384	28.459	28.638	28.2914	28.139	28.8613	28.1599	28.7524	28.1641	28.8517		28.4202	28.8289	28.7383	28.8022	28.6075	28.477	28.3805	28.4238	29.374	28.5107		26.0244	26.1938	28.2722	28.3116	28.7897	27.6176	28.0863	26.5167	27.5979	26.7761		26.7579	28.487	28.6333	26.4799	24.9897	28.6834	26.3653	28.2731	28.3108	28.2657		27.9635	27.799	28.0539	28.1594	28.4978
876	28.5134	28.1112	28.7103	28.6577	28.4516	28.2852	27.3145	28.7342	28.3458	28.7737		28.9364	28.988	27.6446	29.0644	28.6157	29.3725	28.6763	28.5115	28.7476	29.2374		26.316	26.1285	28.3919	28.5992	28.792	27.7633	28.7168	27.6053	27.5044	26.4626		27.4068	28.3846	27.9314	26.2411	25.3406	29.0418	25.9673	28.3538	27.5279	28.6745		28.0384	28.2144	28.075	27.3805	28.5345
877	29.3798	28.7506	28.8885	28.5491	28.5464	28.3469	28.5996	28.8837	28.4654	28.7109		28.6307	28.7035	28.2222	28.5667	27.9615	28.5506	28.5865	28.769	29.0659	28.6612		26.4004	25.2366	28.8372	28.6808	28.8111	27.7057	27.9861	26.7542	28.7661	26.7956		27.3683	29.0883	27.583	26.2468	24.7079	29.1697	26.343	28.5839	28.4335	28.862		27.9805	28.3621	27.7937	28.6398	27.9814
878	28.957	28.2194	29.1359	29.4794	28.8378	28.6652	27.8079	28.7211	28.2421	28.2832		28.7405	28.7778	27.8267	28.6179	27.6348	28.6225	28.7166	28.0172	28.7803	28.3008		26.1914	26.2335	28.1425	28.0837	28.4277	27.4629	27.8524	26.8729	27.5823	27.4562		28.1592	28.6351	28.6882	26.5088	24.6783	28.4194	26.2963	29.1597	28.1052	28.9012		27.9914	28.7861	28.1438	27.7869	29.3228
879	29.1068	28.4747	28.61	28.653	28.9516	28.5929	27.8907	28.5023	28.4749	28.6713		29.0589	28.8428	28.3365	28.5457	28.2907	28.929	28.5447	28.1464	28.6501	28.5056		26.4391	26.6815	27.9382	28.2418	28.5356	28.0448	28.5581	26.5074	27.5468	26.5904		27.4177	28.0551	27.938	26.3615	25.0165	28.5124	26.3887	28.9032	28.5465	28.6249		28.0783	28.6	27.91	28.0579	28.1183
880	28.5891	28.612	28.7511	28.3506	28.3405	28.1417	28.6311	28.4831	27.8895	28.6888		29.0855	28.6866	28.3111	28.5775	28.1334	28.9222	28.6757	28.5413	28.8788	28.6501		26.7233	25.8671	27.4346	28.4973	28.452	27.2326	27.5376	26.5024	27.8207	26.703		28.369	28.2543	28.696	25.7551	25.2236	28.5951	26.1463	28.5316	28.464	29.0971		27.654	28.3629	28.1946	27.9801	27.7878
881	28.1904	28.3612	28.7771	28.6867	28.4808	28.5617	27.8528	28.8469	28.0103	28.457		29.011	28.3672	28.4038	28.6525	28.0824	28.0604	28.5166	28.5268	28.7168	28.584		27.135	25.4522	28.0569	28.7129	28.0835	27.8118	28.7054	26.7761	28.1886	26.7703		28.2834	28.6277	28.4737	26.6323	24.8195	28.8449	26.7517	28.9411	28.8152	28.5501		27.2231	28.421	28.5919	27.7593	27.1332
882	29.144	28.987	29.3307	28.7585	28.4767	29.0232	28.4256	28.7313	27.9716	28.0789		29.0647	28.2272	28.304	28.3592	28.7689	27.9895	29.143	28.8871	28.8191	27.8868		26.4272	25.9721	28.1524	28.3807	28.4535	27.6121	28.5179	26.9323	27.5304	26.3509		28.5788	28.4161	28.0563	25.9853	24.9958	28.6727	25.8862	29.0341	28.6357	28.1479		26.7042	28.0327	28.0713	27.7358	28.1765
883	28.5746	28.7022	29.434	28.5145	28.7561	28.5869	28.7562	28.7864	28.3214	28.3846		29.1927	28.4824	28.7437	29.0964	28.0412	28.2452	28.8034	28.8019	28.8577	28.6982		26.6063	25.4919	27.3064	29.0518	28.5073	28.2717	28.6945	26.859	28.248	26.9687		28.2854	28.5726	28.1882	26.5719	25.5047	29.2128	26.1278	29.349	28.1626	27.9765		27.6569	28.4981	27.9964	27.9899	28.298
884	28.358	28.3299	28.5717	28.7586	29.2868	28.7772	28.1811	28.9619	28.4661	28.4906		28.8257	28.5943	27.9673	28.0062	28.4871	28.0769	28.8136	28.7517	28.8281	28.9527		26.6183	25.5918	27.6726	29.0855	28.6515	28.0299	28.0837	26.6342	28.2008	26.3636		27.3264	28.4906	27.8519	25.9342	24.9644	28.6551	26.4348	27.4897	28.0971	28.1525		27.8702	28.3526	28.488	28.5612	28.6109
885	28.6249	28.1575	28.7154	28.5507	28.6617	28.6504	28.6959	28.4749	29.2418	28.476		28.7898	28.5428	27.9438	28.5835	28.4413	28.5429	28.8286	28.9895	28.3194	28.2397		26.5125	26.212	28.0558	28.7933	29.0761	28.1134	28.1541	26.3547	28.3685	26.5064		27.684	27.6601	28.5611	26.5664	24.8895	28.2139	26.294	29.1574	28.4556	27.8286		27.7312	28.5211	27.4603	28.058	29.0655
886	28.2078	29.0874	28.7685	29.0005	28.9935	28.577	28.0655	28.5826	28.574	28.1455		29.1183	28.9072	27.6204	28.8413	28.392	27.5566	29.0168	29.1316	29.1058	28.5671		26.2624	25.1501	27.4059	28.7297	27.893	28.4518	28.2387	26.8391	28.3525	26.5905		28.0721	28.4111	27.8662	26.3569	25.3	29.0309	26.0836	28.9326	28.2544	27.8472		27.2342	28.0899	28.2115	28.4348	28.797
887	28.2137	28.3003	29.5063	28.2469	28.8848	27.867	28.9376	29.0967	28.0935	28.3189		29.1527	28.7075	27.312	28.6253	28.0474	27.6282	29.2233	29.547	28.9934	28.5492		26.3776	26.0598	27.6719	29.0047	28.4655	28.1448	27.3462	27.0138	28.5207	27.0943		28.0363	28.6154	27.6277	26.5436	25.1477	28.3439	25.9638	29.2201	28.0821	28.7337		27.3883	28.2285	28.3085	28.1036	28.6357
888	28.5775	28.8219	28.9714	28.7845	28.6933	28.1962	28.7145	27.9511	28.1737	28.3296		29.1185	28.6814	28.4576	28.8637	28.9401	27.9926	28.4622	28.8089	28.2738	28.3661		26.7031	26.2326	27.8009	29.001	28.9023	28.1529	27.6935	26.9171	28.3278	27.1059		27.8068	28.4919	27.9476	26.4318	25.0022	29.0004	26.7247	28.3096	28.2811	27.8461		27.8191	28.2658	28.4193	27.6551	28.3222
889	28.7866	28.5532	29.3441	28.9401	28.9319	28.3761	28.3688	28.6018	27.846	27.8786		29.7082	28.995	28.3109	28.5143	28.3943	27.6317	28.6696	29.1548	28.1123	28.7255		26.4962	25.7424	28.1617	28.2618	28.1941	28.5834	27.9182	26.4979	28.3595	26.8633		27.9453	28.5042	28.1698	26.3955	24.7074	28.2857	26.0755	28.8859	28.0715	27.5906		27.6824	28.0172	27.5235	28.4425	28.448
890	28.8733	29.0153	28.9001	29.0652	29.069	28.2973	27.7049	28.4699	28.0174	28.3387		28.808	28.7736	28.2482	28.7551	28.434	28.1279	28.6885	28.6474	29.0839	29.0597		26.4846	25.8288	28.1754	28.3638	29.0704	27.8083	27.5762	26.5001	28.4028	26.2212		27.9546	28.629	28.0179	26.4227	24.0631	28.3568	26.4275	28.9812	28.402	28.0901		27.8972	27.4516	28.046	28.1191	27.6557
891	28.4405	28.0562	28.3774	28.8842	28.9986	28.2188	28.1448	28.4883	28.6415	28.5974		29.0544	29.1847	28.2964	28.5156	27.6882	28.7209	29.0813	27.8367	28.4694	28.744		26.1904	26.1483	27.8866	28.6107	28.5764	28.6706	28.3209	26.3729	28.6572	26.5739		26.1126	28.36	27.931	26.2111	24.2503	28.6783	25.9328	28.6035	28.7115	27.7492		27.882	28.2106	27.8571	28.2787	28.3492
892	28.6529	28.6638	29.0508	28.5014	28.1715	28.6345	28.1805	28.8579	28.3713	28.5731		28.3143	28.3553	27.8559	29.0824	28.4492	28.7559	29.1749	28.74	28.257	27.9277		26.1112	25.2153	28.1292	28.6332	29.1203	27.795	28.285	26.3947	28.4127	26.3594		27.6849	28.1273	29.1147	26.4743	24.9099	29.4642	26.3078	29.0636	28.3808	27.2768		28.3255	28.7158	28.3079	28.2132	28.8848
893	28.9212	28.1567	28.6076	28.9704	28.7672	28.6511	28.6591	28.521	27.8459	28.286		28.5515	28.7387	27.7653	28.7664	27.9103	28.0876	28.7986	28.7038	28.4265	28.1662		26.2819	25.4497	28.4669	28.9424	29.787	28.5392	28.0385	27.0829	28.9714	26.706		28.0511	28.4215	28.2377	26.4576	25.0469	29.5112	26.1217	28.9574	28.6692	27.8395		27.7239	28.475	28.4787	28.6185	28.0974
894	28.9895	28.2479	29.3475	28.3644	28.9345	29.1388	28.8474	28.6426	28.275	28.5715		28.3311	28.9567	28.4239	29.0707	28.3415	28.7201	28.3951	28.8116	28.656	28.8167		26.8337	26.1716	28.3386	28.7182	29.1779	28.4619	28.4671	27.0595	28.5219	26.3924		26.9631	28.093	28.3469	26.4566	24.9551	28.5547	26.2328	29.0477	28.563	28.7052		27.6911	28.2159	28.4676	28.1764	28.3802
895	28.7726	28.2655	28.9602	28.6339	29.1403	29.0375	28.5964	28.7902	28.2449	27.8285		29.0608	28.6734	28.43	28.936	27.9514	28.7519	28.2625	28.9233	28.7232	28.3564		26.104	25.8549	28.1651	28.3979	28.9854	27.8825	28.1222	26.5789	28.2225	26.7121		27.5337	28.674	27.8668	26.4325	24.9945	29.6463	26.1202	28.9386	28.3394	28.4803		28.0514	28.0873	28.1874	27.9354	27.8916
896	28.8108	28.4751	28.636	29.1323	28.8942	28.4192	27.9068	28.1393	28.9248	28.1146		28.7737	28.7047	28.2815	29.0993	28.2139	28.9454	28.6475	28.4044	28.2031	28.7749		26.2235	26.4874	28.0369	28.6236	28.69	27.5352	27.5384	27.4183	28.7618	26.2859		27.405	28.864	28.6074	26.5538	24.716	28.7963	26.3558	28.3288	28.7553	28.2348		27.6656	28.1203	28.2322	27.9503	28.0979
897	28.3007	28.7907	28.8045	28.7686	28.7888	28.6815	27.9397	28.664	29.1004	28.4781		28.7368	29.1373	28.4463	28.4192	27.721	28.4757	28.1859	28.9363	28.7446	27.9633		26.0224	26.3815	29.1018	28.7905	28.5715	28.1066	28.1579	27.2341	28.7805	26.9234		27.2149	28.6373	28.9623	26.157	24.9255	28.6841	26.0995	28.2235	28.4842	28.7084		28.0055	27.855	28.1421	28.3131	28.0048
898	29.1923	28.4109	28.676	28.7891	28.4938	28.6972	28.3944	28.6235	28.5109	27.9046		29.1382	29.2868	28.2151	28.3157	28.4336	29.075	28.3101	28.6884	28.1484	28.2863		25.9284	26.1792	28.7208	28.5807	28.5376	27.9125	28.1176	26.8156	27.2802	26.9213		27.233	28.885	28.5893	26.2576	25.1778	28.4806	26.2802	28.5737	27.9858	28.7065		27.9872	27.8941	27.7717	28.4761	27.8001
899	28.6541	28.4096	28.7807	28.6608	28.4557	28.5085	28.2939	29.0956	29.6265	28.5535		29.1996	29.4961	28.6064	29.1912	28.4071	28.6857	28.2259	28.8306	28.706	29.0058		26.2335	25.4986	29.0112	28.3187	28.3382	28.2296	27.5889	27.0793	28.0215	27.079		26.9959	28.6174	28.5536	26.0274	25.6154	28.8835	25.9762	28.3099	28.0806	28.0604		28.4519	28.6781	27.7814	28.0865	28.2017
900	28.8192	28.7558	28.7777	29.0572	28.2061	28.5224	28.5036	28.3393	28.4383	28.557		29.0927	28.6179	27.9037	28.8604	27.9548	28.8784	27.8499	28.7522	28.8838	27.8709		26.85	25.7139	28.5239	28.2435	28.743	28.7183	27.6907	27.005	28.1184	26.401		27.1625	28.7972	28.5333	26.1748	25.0141	28.5854	26.9942	27.442	28.1493	27.9788		28.0968	28.0889	28.7001	27.8668	28.1518
901	29.363	28.4425	29.0576	29.0058	28.052	28.8428	28.1722	28.0281	28.6463	28.7696		28.6409	28.6074	28.3578	28.632	28.8036	28.1391	28.8902	28.708	28.2303	27.4361		26.4799	25.8373	28.3549	28.4992	28.9746	27.8511	27.8101	26.7162	27.8045	26.5172		27.5516	29.1764	29.1496	26.5592	25.0267	29.6057	26.3641	27.8193	28.2429	27.6235		28.1866	28.2521	27.4938	28.4932	27.4238
902	28.5393	28.168	29.2008	28.1924	28.6081	29.2608	28.4246	28.4557	28.8883	28.9421		28.5196	28.4658	28.1632	28.5868	28.5733	29.356	28.3679	29.3984	28.7273	28.0002		25.9583	25.4783	28.1693	29.2794	28.3355	27.9712	28.15	26.3376	27.5923	26.6488		27.4085	28.3385	29.2928	27.0749	24.9207	28.4001	26.6986	28.815	28.2498	27.7814		27.7712	27.4836	27.6772	27.6228	27.682
903	29.007	28.06	29.2304	29.0838	28.1748	28.9402	28.2864	29.1715	28.9687	28.787		28.4401	28.8665	28.2751	28.9692	27.7419	29.0649	28.3207	28.7021	28.7837	28.1851		26.4555	25.9152	28.252	28.8355	28.3548	27.2404	27.5495	26.9718	27.9838	26.638		27.2118	28.4209	28.5079	26.7677	24.6726	28.8712	26.5206	28.4722	27.9486	27.949		28.0949	28.1607	28.2069	28.0984	28.1697
904	28.6635	28.4155	29.1839	27.6876	29.4138	28.8108	27.8845	27.9837	29.3347	28.4187		28.9351	28.5527	28.0642	28.4332	27.8528	28.8927	28.3358	28.2886	28.2255	28.0063		26.4945	25.6818	28.4769	28.4614	29.1238	28.3016	28.666	26.6274	28.259	26.6964		27.5202	28.791	28.4198	26.4659	25.0343	28.6402	26.5697	28.4684	28.1668	28.3074		27.6706	28.7831	28.0039	27.8352	28.0774
905	28.1747	28.9413	29.0845	28.3307	28.0824	28.7403	28.3345	28.4549	29.2775	28.3469		28.8198	28.5834	28.1573	29.1661	28.4542	28.3032	28.8846	29.1012	28.2195	28.8552		26.63	25.8877	28.3405	28.6961	28.3526	28.1995	28.0685	26.8377	27.9009	26.7765		28.1032	28.5125	28.3638	26.9135	25.1123	28.0396	26.123	28.11	28.1177	28.1207		28.5426	28.646	28.4402	27.8467	27.6711
906	28.9863	28.3957	29.0636	28.3615	29.0871	29.1215	28.1816	28.4054	29.0144	28.3568		28.5242	28.7803	28.2485	28.3265	28.8521	28.3839	28.8888	28.9927	27.8833	29.0746		26.5374	26.4884	28.5011	28.6062	28.7169	27.4127	28.4326	26.616	28.4488	26.7872		27.6733	29.084	28.7694	26.1622	24.6828	28.5617	26.1139	27.9238	28.4453	28.3846		28.422	27.9019	28.3392	28.208	28.624
907	29.3802	28.7853	28.9985	28.0281	28.4122	28.6629	28.9846	28.4137	29.4367	27.7839		28.6149	29.3033	27.9065	29.1151	28.1579	28.9102	28.4469	29.2738	28.2404	28.5117		26.4597	26.0196	28.3821	28.9976	28.6891	27.3435	28.3007	26.5287	28.3696	26.8087		27.8992	28.5673	28.1871	26.1049	24.7978	28.1675	26.3057	28.6797	28.4576	27.9653		27.9517	28.2691	28.576	28.3139	29.0002
908	28.7421	28.8417	28.2792	29.0423	29.2548	28.4087	28.2673	28.4785	29.2633	27.14		28.4724	29.2064	29.0186	29.2808	28.0989	28.4305	28.6609	29.0033	27.9566	28.8841		26.4822	25.8551	28.0678	28.7515	29.0307	27.7239	28.3503	26.5564	29.1854	26.6061		27.9213	28.6908	28.3845	26.422	24.6912	29.0993	26.1477	27.6495	28.3776	27.126		28.1264	28.1432	27.8092	28.1933	28.5013
909	29.0387	28.3751	29.5211	29.0698	29.2219	28.7613	28.0053	28.0707	28.6324	27.5079		28.2633	28.9017	28.1748	28.4997	28.2198	28.4501	28.2464	29.1074	28.08	28.3825		26.1288	26.1196	28.0094	28.6103	28.9957	27.2603	27.8617	26.3498	28.0882	26.7247		27.8732	28.6583	28.3609	26.4724	24.5999	28.7571	26.3295	28.559	28.3436	26.8193		27.8716	28.2057	27.2021	28.5283	28.3106
910	29.0224	27.6351	28.8222	28.2886	28.8661	27.9152	28.3315	28.8644	28.2732	27.6121		28.6377	28.8629	28.6554	28.7542	28.4743	28.442	27.9581	28.8883	28.3414	29.0781		26.5757	26.6465	27.7866	28.6211	28.1956	27.1196	27.8036	26.3107	28.1244	26.5773		28.4166	28.5388	28.4288	26.1653	24.8724	28.9129	26.227	28.4567	28.4175	27.6407		27.9445	28.0959	27.9563	28.491	28.1433
911	29.2591	28.4254	28.9576	28.6038	28.5521	28.0456	28.4308	28.6107	28.5935	27.9989		27.9995	29.1437	28.1095	28.9114	28.1923	28.6118	28.3101	28.8015	27.9101	28.7986		26.3633	25.9181	28.0104	29.0494	28.6199	27.2804	27.8621	26.3921	28.4968	26.4533		27.6401	28.7452	28.7095	26.0499	25.1412	28.256	26.5528	28.6518	28.4534	27.7889		27.754	28.14	28.4742	27.8614	28.4902
912	29.2091	28.821	29.4255	28.2115	29.0207	28.6257	28.537	28.6247	29.0465	28.2753		28.6016	28.8333	28.9907	28.1874	28.5515	27.5588	28.8985	28.9328	27.7486	28.7085		26.382	26.5868	28.0497	29.0801	28.7503	28.1171	28.5683	26.7191	28.5269	26.4458		28.0278	27.9251	28.6535	26.1685	25.0649	28.6744	26.2461	28.5431	27.835	27.5854		27.5429	27.8692	28.0008	28.3654	28.1778
913	29.6148	28.4239	29.1177	28.9688	28.521	28.8146	27.7798	28.967	29.0256	28.3133		29.0909	29.0611	28.2286	28.8779	28.2046	28.3386	28.5962	28.6432	27.9318	28.2897		27.356	25.9859	28.1273	29.1343	28.7511	27.359	28.0976	26.7144	27.9323	26.5048		28.0979	27.8963	28.4654	26.3837	25.1894	29.0116	26.1486	28.7105	28.4537	27.3264		27.8506	28.2366	28.3998	28.2178	27.9213
914	29.2387	29.1243	28.9501	28.1145	28.118	28.4385	28.6732	29.3088	28.586	28.1043		28.3721	29.2428	29.0114	29.2839	28.0846	28.5706	28.4627	28.5887	27.8585	28.3889		26.5084	25.8629	28.2155	28.7873	28.5552	27.9747	27.7433	26.8199	28.3472	26.9509		27.3769	28.3256	29.2429	26.2657	25.1276	28.8827	26.0941	28.1848	28.7252	27.7192		27.8594	28.2387	28.0531	27.976	27.8084
915	29.0623	28.6094	29.2582	28.4393	28.702	28.376	28.3064	28.5812	28.1323	28.4778		28.7011	29.6563	27.9728	29.0926	28.3655	28.9511	28.6539	28.6037	27.8689	28.6558		26.2191	25.7691	28.6969	28.9735	28.5179	27.6908	28.5674	26.7348	27.4341	26.6564		28.0149	28.5001	27.9281	26.3589	25.0818	28.2593	26.7805	28.9964	28.9014	27.3376		27.7076	27.7489	28.059	28.7107	28.2144
916	28.64	28.6681	28.9478	29.4114	28.4864	29.3593	28.5076	28.9454	28.8295	28.1862		28.8565	28.9031	28.5398	29.3371	27.9616	28.57	28.4395	29.0235	26.9684	28.0649		25.9804	25.3987	28.4937	29.2658	27.9803	27.8935	28.6959	26.2222	28.473	26.8806		27.7651	28.031	29.2887	26.2989	24.9038	28.8275	26.2154	28.6455	27.6046	27.0558		27.9289	28.0373	27.9216	28.733	28.4557
917	29.2677	28.2632	28.565	28.2084	28.2976	28.5367	28.1318	27.8545	28.2998	27.6985		28.7512	29.2538	29.3473	28.7088	27.9939	27.9769	28.6747	28.7669	27.6822	28.2175		26.4204	25.8341	29.3158	28.5622	28.1774	28.1641	28.0163	26.3529	28.2784	26.7412		27.3998	27.7768	28.6367	26.4678	24.8353	28.8036	26.0261	28.5857	28.4078	26.8989		28.0099	27.968	27.547	28.1831	28.2941
918	28.1651	28.4449	28.4399	28.9501	28.6662	29.158	28.7521	29.0777	28.5681	28.5026		28.5185	28.8664	28.5353	28.4636	28.7622	28.6333	27.8915	28.8202	27.7082	28.3897		26.8126	25.9391	28.5652	28.9696	28.3378	27.1167	28.3868	26.2172	27.8532	26.3171		27.6366	28.9449	27.8572	26.3442	24.8302	28.3761	26.643	29.707	28.4972	26.591		27.5654	28.3758	28.3487	28.403	27.552
919	29.2202	28.69	29.2577	28.8606	28.7901	28.964	28.7552	29.071	28.3003	28.0458		28.6648	28.9533	28.4022	28.8701	28.7988	28.1131	28.1688	29.1648	27.0802	28.769		26.406	26.1303	28.5449	29.2858	28.8529	27.8432	28.4681	26.3573	28.9195	26.2349		27.6905	28.2677	28.9679	26.4799	24.6001	28.3814	26.1274	29.1068	28.2335	27.4133		27.4972	27.7706	27.6208	28.1338	28.2847
920	28.9393	28.2867	29.265	29.2208	28.9031	29.0587	27.9662	28.3334	28.9861	28.5072		28.3913	29.5762	29.0567	28.7788	28.8928	28.6496	28.5422	28.4406	27.8078	28.2359		26.2173	25.4784	28.2118	28.599	28.2118	28.2627	29.0459	26.8172	27.4965	26.7234		27.6591	27.1965	28.4405	26.225	24.9771	28.6943	26.6889	28.8432	28.537	26.1889		27.418	28.9828	28.3324	28.8275	28.1717
921	28.6214	29.1127	29.2797	28.285	28.3828	28.8333	28.4859	28.5956	28.9645	28.5452		28.1614	28.7733	28.5284	28.126	28.3998	28.0078	28.5951	28.768	27.5647	28.8318		26.2239	26.475	29.0694	29.6337	28.8154	27.5369	28.766	26.6896	28.3283	26.629		28.2256	28.3961	28.6602	25.8399	24.4307	28.1021	26.2504	28.18	28.6876	26.9199		28.0445	28.5529	28.7584	28.5793	29.0773
922	28.6582	28.3005	29.0311	28.1408	28.7651	28.7921	27.9897	29.1363	28.5889	28.9995		28.3206	28.6503	28.8564	28.5945	28.2561	28.1823	28.3951	28.739	27.3004	28.1932		25.9569	25.7762	27.7033	29.2425	27.8	28.6735	28.4145	26.5497	28.5422	26.2961		27.6173	28.2272	28.2227	26.0259	24.7037	29.0267	26.2375	28.5524	28.1329	26.0658		27.9419	28.4505	28.4636	27.9846	27.9116
923	28.4523	29.0615	28.791	28.6792	28.7455	28.7425	28.3032	28.9319	28.4245	28.5914		28.339	29.8107	28.5184	29.0833	28.1965	28.3038	27.8318	28.6934	27.9301	28.7207		26.3295	26.2927	28.3119	29.302	28.4038	28.2694	28.3815	26.2374	28.9191	25.8617		27.0579	27.9316	28.7212	26.2938	25.0476	29.1686	25.9895	29.0992	28.6794	26.9934		27.6789	28.5671	28.3582	27.493	28.5415
924	28.9232	28.699	29.2049	28.0429	28.8332	28.8698	28.6259	29.3657	28.8198	28.5904		28.3042	29.2548	28.7325	29.0147	28.6533	28.1973	28.3172	29.0934	28.717	28.7598		26.2551	25.5042	28.2406	28.9924	28.9182	27.7378	28.3864	26.698	28.8542	26.2275		27.8125	28.5928	28.7724	26.6104	25.2708	29.2919	26.1044	29.372	27.8325	25.8299		27.377	27.8871	28.0627	27.9257	27.8327
925	28.7352	29.4327	29.0741	28.6304	28.715	28.7215	28.0572	28.8363	28.9279	29.1481		28.3622	29.0354	28.6983	28.7127	28.3498	29.0307	28.4646	28.5166	27.9673	28.8514		25.9913	25.61	28.2632	28.4153	28.4105	28.2274	28.7473	26.7648	28.6668	26.4863		27.6115	27.9011	28.31	26.7685	25.0225	28.7623	26.5426	28.8624	28.7447	26.3527		27.0043	27.523	28.0419	27.8536	27.7614
926	28.7893	29.8039	29.2753	27.9751	28.5949	29.4344	28.6568	28.813	28.2914	29.2003		28.6433	29.1447	28.5919	29.0371	28.4885	29.0303	28.3193	28.4823	27.7097	28.9891		26.3177	25.3274	28.3995	29.2139	28.436	28.3195	29.0938	26.3295	28.9731	26.0819		27.47	27.9025	28.5521	26.2818	25.4797	28.4284	26.3222	28.3138	29.178	26.0061		27.0154	28.6351	28.0145	28.0209	27.6525
927	28.9744	28.9501	28.9567	28.8535	28.2327	29.1558	28.2408	28.7214	28.8362	28.8489		28.6109	28.3277	28.0827	28.2252	28.4745	29.1062	28.4813	28.5926	28.5246	27.7981		26.1357	24.7839	27.7051	28.873	28.6101	28.6986	28.6867	26.4511	28.4621	26.299		27.3494	28.2961	28.4035	26.1762	25.4435	28.8662	26.6726	28.9444	28.0715	26.9586		26.4273	28.9675	28.4201	28.1485	28.619
928	29.6449	28.8725	28.5735	28.4211	29.1665	28.8891	28.5901	29.1293	29.1604	28.7311		27.9462	28.4974	28.2761	28.8663	28.8892	28.8766	28.2135	28.6732	28.1956	28.1371		25.8576	25.439	29.1569	28.481	28.4227	28.9216	28.9028	26.3196	28.5321	26.7005		27.9111	28.2512	28.0833	26.3787	25.0964	28.6245	26.1636	28.3189	28.211	27.1149		26.9041	29.0244	28.6876	28.3563	28.6694
929	28.5017	29.3676	28.3103	27.8298	27.7802	29.0001	28.1078	28.5257	28.9817	28.6613		28.2044	28.0973	28.3101	28.6904	27.6691	28.4552	28.6544	28.0988	28.1342	28.8265		25.8294	25.4384	28.3146	28.8911	28.8572	28.1798	27.7272	26.674	28.8478	26.3916		27.9451	28.2046	28.0929	27.3416	24.7521	27.7724	26.2845	29.0242	28.7069	26.1346		27.6941	28.3997	27.7175	28.8733	28.5722
930	28.7226	28.8577	29.3068	28.1247	28.4017	29.5145	28.9562	29.0608	28.1766	28.2998		28.505	28.5238	28.094	28.8107	28.0212	28.6653	28.2149	28.4163	27.6863	27.9892		26.3411	25.2211	28.0415	29.2895	28.7221	28.2896	28.4726	26.6464	28.6297	26.5957		27.8794	28.2466	28.2963	26.593	25.0023	29.1073	25.8478	28.1439	28.3882	26.7846		26.9743	28.1225	29.0361	28.0072	28.7602
931	29.238	28.7019	29.735	29.1482	28.6838	28.8633	28.6705	28.5223	29.0156	27.6513		28.4937	27.6525	27.9684	28.8248	28.5339	28.9731	28.277	28.4225	27.9308	28.353		26.5062	25.5266	28.7846	28.5833	28.7564	28.3969	28.3999	26.6848	28.7037	26.8736		27.7135	27.5414	28.1795	26.7764	24.9207	28.192	26.4894	28.2558	28.7921	26.1477		27.6805	28.2315	28.1516	28.5011	27.3047
932	28.7194	29.0441	28.8932	29.4212	29.1064	29.215	28.8732	28.6166	28.7883	28.4866		27.9834	28.3637	27.9079	28.4037	28.5883	28.9096	28.6506	28.2706	27.835	27.6962		26.6844	25.7755	28.2226	28.8062	28.7756	27.9291	28.833	26.2641	28.4931	25.9294		28.2385	27.7359	28.746	26.4471	25.4374	28.6129	26.3824	28.5972	28.4007	26.8548		27.3097	28.7929	27.7866	27.9436	27.6012
933	28.2325	29.1484	27.9499	28.5475	28.5389	29.1754	28.2989	29.177	28.5713	28.0152		28.3597	28.8092	28.6613	28.4942	28.5197	29.3489	28.0691	28.2427	28.0917	28.3959		26.5077	25.9948	28.7518	29.1895	28.3429	27.7388	28.7522	26.8753	28.5067	25.8867		27.4983	28.2428	27.9268	26.7001	24.9241	28.4858	26.119	29.3135	28.8964	26.5313		26.5628	28.6787	28.6881	28.7322	27.8115
934	28.854	28.8154	28.6611	29.0383	28.426	28.8229	28.5627	29.3781	28.6113	28.2124		28.8222	28.5578	28.2516	28.7123	27.6191	28.6831	28.4323	27.8374	28.3777	29.0781		26.3983	26.4209	28.0511	28.6514	28.3219	28.6277	28.5332	26.7356	28.2001	26.6339		28.7651	27.977	28.7059	26.6427	25.0441	28.4426	26.2031	29.3122	28.023	26.7058		27.1607	28.0616	28.1002	28.3444	27.9391
935	28.7139	28.6076	29.5234	28.6601	28.0099	28.9446	27.4816	29.065	28.2376	28.7842		28.0155	27.8324	28.0844	28.5813	28.584	28.6911	28.7631	28.5729	28.1877	28.3042		26.4391	25.5707	27.4264	29.1729	29.0443	28.1801	28.7047	27.0521	28.3965	26.3216		27.0462	28.6667	28.0673	26.6327	24.6044	28.2736	26.5085	28.3516	28.0031	27.0494		27.34	28.5981	27.9508	28.9045	27.7683
936	29.0223	28.8247	28.5916	29.5447	28.5346	28.9875	28.3782	28.9076	28.7386	28.0383		28.8031	29.3455	28.5698	28.2583	29.1366	28.9195	28.7075	28.0834	28.1012	28.07		26.5605	26.0075	27.6646	28.4848	28.8117	27.9912	29.0572	26.2955	28.2485	26.5769		27.9158	27.9437	28.6986	26.9896	24.4684	28.7028	26.4112	29.0804	27.9177	27.3811		26.8139	28.369	27.7346	28.4888	27.939
937	29.3331	28.6148	28.5444	28.9033	28.0644	28.4603	27.9886	28.6937	28.3909	28.328		28.022	28.573	28.6102	28.5116	27.9352	28.6938	27.9072	28.2796	28.2283	28.3401		26.5865	25.7308	28.1584	28.0964	28.8938	27.053	28.4716	26.6415	28.5547	26.37		28.1709	27.3979	28.5939	26.268	24.8363	29.0647	25.5216	28.3728	29.0846	26.9202		26.8047	27.666	27.633	27.9974	28.4827
938	28.638	28.8004	28.3852	28.8882	28.5779	29.3588	28.6774	29.045	28.6003	28.2438		28.482	27.9477	28.6467	28.9462	28.9166	27.8582	28.9671	28.7268	28.261	28.6254		26.9115	25.52	28.1456	28.6387	28.5819	28.0959	28.6554	26.9	28.6818	26.6087		27.4086	27.2999	28.9803	26.4999	24.5422	28.3877	26.1307	28.6322	28.1463	26.6086		27.1166	28.1291	27.5794	28.6937	28.5831
939	29.2498	28.9195	28.3904	28.8117	28.118	29.5046	28.0838	28.6405	28.3735	28.5515		28.527	28.6752	28.4097	28.8276	28.8056	27.9328	28.3948	28.781	28.2234	28.8712		26.7875	25.6852	28.2588	28.0258	28.8875	28.3559	28.4026	27.1438	28.5929	26.2624		27.7508	26.8616	28.6202	26.2143	24.6738	28.5797	26.1855	27.9563	28.6146	26.3462		27.0906	28.3348	27.774	28.3676	28.0011
940	28.6068	28.7143	28.1181	28.2974	28.3545	28.8929	28.2458	28.6333	27.9778	29.135		28.6074	28.2231	27.3124	28.761	28.3356	28.66	28.6252	28.3396	28.4776	28.5037		27.2223	25.5601	29.2654	28.3346	29.3071	28.5659	28.9797	26.9464	28.2211	26.3078		28.3396	27.9884	28.7776	26.662	24.6296	28.9164	26.6161	28.4323	28.2046	26.215		27.7501	28.0881	27.746	28.1549	28.7429
941	28.5528	28.6164	29.0021	28.2279	28.4053	29.2296	28.8075	28.5572	27.7967	28.2153		28.2722	28.3888	28.8084	28.7628	28.6593	29.255	28.2792	28.6532	28.2695	28.6651		27.1007	26.5969	28.574	28.3151	29.0512	27.9525	28.7704	26.7951	28.4603	26.683		27.6305	27.7904	28.8347	26.8414	25.187	28.1335	25.5951	28.012	27.6631	26.0026		27.007	28.9276	28.0476	28.5468	28.6172
942	29.3745	28.8048	28.6202	28.8931	28.4714	28.9566	28.8092	28.9891	28.5276	28.4645		28.2697	27.9931	28.7177	29.1628	28.7985	28.5231	28.8259	28.4238	28.5562	28.8142		26.9501	25.9225	27.9784	28.1218	28.3828	28.1743	28.462	26.9883	28.155	26.0382		28.47	28.1827	28.8178	26.6711	24.8408	28.7211	26.0914	27.593	27.9838	26.5348		27.3488	28.005	28.4375	28.4774	28.4371
943	27.9759	29.2531	28.8269	28.4176	28.6835	28.4237	28.1921	28.9313	28.3771	28.1331		29.0141	28.6886	28.6028	28.7203	28.6802	27.8148	28.1161	28.4647	28.0849	28.3127		26.954	25.6942	29.2192	28.557	28.7377	27.8497	28.0351	27.2856	28.2742	26.3927		28.1089	28.3225	28.9159	27.0222	25.3674	28.3477	25.3716	28.1254	28.3887	26.2468		27.2308	28.0861	28.156	28.3609	28.41
944	28.5967	29.2214	28.7592	28.9774	28.7903	29.5912	28.8206	28.7387	28.6977	28.6682		28.3756	28.015	28.5753	29.114	28.4886	28.0246	28.6528	28.0895	28.2157	28.1676		27.1747	26.424	28.5927	28.9692	29.0172	27.949	28.6575	27.0079	28.8822	26.1089		27.4677	28.0894	28.5506	26.3918	24.7269	27.6089	26.2269	28.4936	27.7918	26.8002		27.4311	28.6586	28.6067	28.0131	28.4778
945	28.9268	29.4608	28.284	29.0778	28.1761	29.0523	28.3007	29.07	28.7162	28.6494		28.9062	27.9877	27.8936	28.7858	28.3636	28.5594	28.9909	28.2608	27.5879	28.3382		27.4092	26.7665	28.0723	28.1928	28.7466	28.097	28.1265	26.7584	28.2109	26.3251		27.7149	27.9546	28.3319	26.639	24.4124	28.557	26.3077	28.1775	28.6472	26.4302		26.9743	28.2324	28.6446	27.4363	28.6837
946	28.6487	28.6087	29.3415	28.7815	28.0924	29.2781	27.9438	29.1371	28.4537	28.565		28.8661	28.1233	28.5897	29.1832	28.9548	28.2736	28.6813	27.6735	27.8861	28.6928		26.3365	26.7316	28.7505	29.1866	28.6138	28.3084	28.274	27.1334	29.033	26.7784		27.3618	28.1865	27.9689	26.9737	24.619	28.4031	25.8646	28.3743	28.4518	26.9304		27.2136	28.1717	28.2213	27.8261	28.3317
947	28.6317	28.4234	28.8796	29.0141	28.8819	28.6945	27.9638	28.6988	28.6541	28.0897		28.4267	28.468	28.2063	29.0534	29.1608	27.717	28.7905	28.5849	28.0135	28.7583		26.8466	25.7782	28.8529	28.7621	28.3646	28.0307	28.413	27.0857	28.4998	26.2879		27.7499	28.8776	28.2001	26.9465	24.6881	28.9097	26.3697	29.1553	28.4075	26.8642		27.4094	28.0626	28.2901	27.9942	27.8602
948	28.7153	27.8585	28.6141	29.0372	28.7263	29.3872	28.8863	28.2507	27.931	28.0891		28.3008	28.346	28.6244	28.6198	27.8717	28.5458	28.962	28.2973	27.8103	28.9016		27.0385	25.9786	28.9836	28.6708	28.2504	28.6989	28.4016	26.7343	28.3929	26.4786		28.1435	28.2326	28.3199	26.6522	24.9456	28.6434	26.8265	28.4008	27.7519	26.3612		27.5328	28.1442	28.2337	27.9208	28.7441
949	29.215	28.5354	28.8684	29.3953	28.0533	28.2716	27.5144	28.6814	28.7593	28.4366		29.1608	28.2904	28.6656	28.3128	29.241	28.1681	28.287	28.2842	28.1917	28.6919		26.194	26.2517	28.6737	29.499	28.2961	28.278	28.2164	27.3037	28.1915	25.9878		27.8034	28.2641	28.6952	26.6809	25.2043	28.6311	26.593	29.0832	27.4237	26.9072		26.7196	28.2458	27.8125	27.487	29.2471
950	28.5444	28.6829	28.5876	29.5025	27.8707	29.1961	27.7241	28.6107	28.8439	28.7098		29.068	28.2823	28.8263	29.0277	29.1511	28.221	28.5787	27.5851	27.926	29.055		26.6498	26.1484	28.8374	28.9224	28.5606	28.9139	28.7026	26.9924	28.5771	26.9695		28.2205	28.0462	28.8194	26.3904	25.0986	28.8047	25.8945	28.6282	27.9365	26.506		26.8324	28.1924	27.9941	28.0178	28.5738
951	28.9548	29.0954	30.1009	29.4854	28.5067	29.4638	27.7753	28.5333	28.5457	28.2666		28.7568	28.5487	28.4468	28.252	28.4692	28.7773	28.7155	27.1167	27.2658	29.1161		26.3921	25.4734	28.6339	28.5939	28.5629	28.642	28.5755	26.7114	28.8195	26.6821		28.3094	28.0033	28.7598	26.5298	24.8795	28.1175	26.3357	29.141	28.0824	26.705		27.3923	28.0275	28.5316	28.3675	28.4324
952	28.6404	29.1814	30.0641	29.0228	28.3373	28.6219	28.1947	28.6374	28.9294	28.5444		29.1123	28.3748	29.0483	28.9528	28.6825	28.3185	28.1815	27.8261	27.8958	28.9356		26.7468	25.8847	28.5278	28.489	29.2127	27.7631	28.3384	27.2418	27.4744	26.9546		27.5682	28.1492	27.7373	26.8403	24.887	28.8479	26.3367	28.3243	28.8011	27.3825		26.37	28.2083	28.1867	28.2294	27.7576
953	28.7442	28.9151	29.3112	28.997	28.7331	28.174	28.8336	28.3187	28.6213	28.5109		28.7655	28.6145	28.5552	28.4756	27.4853	28.3405	28.569	27.8997	28.3438	28.6824		26.3838	25.8218	28.828	28.6494	29.6024	28.5078	28.5196	26.9346	27.8945	25.8984		28.0902	28.2515	28.3809	26.7113	24.6392	29.4834	26.2763	28.6928	28.2048	27.0523		27.2368	28.2781	27.9606	28.7975	28.1048
954	28.7609	28.1063	29.4764	28.8639	28.5615	29.3536	28.5733	27.9146	28.862	28.4121		28.6467	28.4393	29.2236	28.7015	28.1879	28.1965	28.3813	28.1259	27.7343	28.5472		25.9089	25.8304	28.5231	28.9124	28.6757	28.5451	28.6691	26.4478	28.313	26.8758		28.5812	28.0733	28.5521	26.8661	25.2686	28.8788	26.2015	28.0881	28.5779	27.576		26.8646	29.0128	28.6642	28.7581	28.0472
955	28.6539	29.1966	29.3249	29.0801	28.8405	28.1184	28.3603	28.4737	28.2978	28.6052		28.7224	28.9557	28.4331	28.6368	28.2782	28.0202	28.1857	28.3722	27.4047	28.9608		26.8935	27.0515	28.284	28.4958	28.7589	27.6516	28.4474	27.1444	27.5531	25.9814		27.4002	28.3066	28.4576	26.2381	24.9292	28.6733	25.8053	28.6889	28.6412	27.1655		27.0914	28.2824	28.7986	28.4965	28.9138
956	28.9153	28.2018	29.1487	28.804	28.3424	28.5441	28.1869	28.5251	28.6488	28.4371		28.7857	29.3884	28.9878	28.5217	28.3917	28.567	28.3045	28.2077	28.2192	28.1007		26.7222	26.6179	28.4156	29.0454	30.0989	28.6811	28.2993	26.6544	27.8053	26.3828		26.6925	28.3716	28.8745	26.9791	25.0621	28.1144	26.31	28.7019	28.4113	27.1855		27.1036	28.6357	27.9165	28.5715	28.0243
957	28.318	29.5613	28.9598	29.0727	28.6734	29.1522	28.3716	28.7289	28.5977	28.26		28.3825	28.5501	29.4723	28.6739	28.7167	28.7272	28.6145	28.1813	28.3264	28.4711		26.2604	26.2598	28.4047	28.7843	29.4598	28.0062	27.9274	27.7026	28.0229	26.3676		27.5877	28.725	28.4589	26.6108	24.6708	28.8113	25.8325	29.1795	28.4631	27.4341		26.6923	29.0823	28.5052	28.6346	27.843
958	29.3483	29.2223	29.4963	29.2217	28.2583	28.5382	28.1273	28.2787	28.2988	27.9747		28.68	28.5577	29.1821	28.639	29.103	27.9143	28.7719	28.9286	28.6281	28.6108		26.4004	26.9261	28.631	28.5439	28.7277	28.5883	28.2706	27.6664	27.7392	26.5128		28.0112	28.2456	29.0657	27.297	25.4052	28.9456	26.0485	29.1223	28.1657	27.6348		26.1287	28.1361	27.0184	28.2082	27.8648
959	28.3005	29.283	29.2922	28.6575	28.8715	29.3459	28.0218	28.749	28.9247	28.7588		28.5115	28.5541	28.5399	28.8329	29.1126	28.2858	27.7311	28.4884	28.2727	28.9536		26.5366	27.0627	28.1148	28.7154	28.9777	28.2748	28.6799	27.852	27.3066	26.6278		27.9309	28.1001	28.0946	26.7982	24.8108	28.0215	25.5133	28.623	27.905	26.8205		26.6478	28.8736	27.9796	28.1132	28.611
960	28.9052	28.8413	28.7339	28.9453	29.042	28.816	29.2067	29.2209	28.4681	28.7044		27.9807	28.2056	28.7663	28.943	28.1926	27.5006	28.5217	28.3738	28.326	28.88		26.6955	26.4493	28.4193	28.4422	27.8432	27.6916	28.8967	27.224	28.2967	26.5589		27.4804	28.6371	27.943	26.6487	25.1182	28.6986	26.1285	28.5798	28.6052	26.983		26.6964	29.2416	28.1147	28.1669	29.1961
961	28.7167	29.1473	29.3749	28.3065	28.9415	28.1535	29.0894	29.0357	28.5378	28.6762		28.1432	28.6334	28.59	29.2217	28.1511	28.3031	29.0655	29.0873	28.2296	28.3821		26.585	26.1748	28.7827	28.2651	28.7422	27.7471	28.5696	26.8333	26.9803	26.7588		27.5232	28.5733	28.2494	26.9598	24.9177	28.0982	25.8056	28.9348	27.8859	26.7212		27.1328	28.8904	28.453	28.2154	28.7002
962	28.6237	28.9789	28.5538	29.279	28.4288	28.9222	28.362	29.0365	28.5313	28.4387		28.4802	28.3099	28.1464	29.1509	28.0621	28.3317	28.6536	28.7046	28.1417	28.174		26.5237	26.2839	29.1827	28.4816	28.8964	27.6871	28.8971	27.562	27.2951	26.6342		27.8793	28.0591	28.5307	26.6345	24.7393	28.511	25.958	27.9015	29.0706	27.677		27.1893	29.2395	28.2079	28.3181	27.7925
963	28.7951	30.0585	28.3406	28.6103	29.0074	28.5303	27.9257	30.0675	28.4224	28.8716		28.5018	27.9609	28.153	29.5123	28.0799	27.6278	28.5513	28.3738	28.2906	28.378		26.4329	26.3363	28.7811	28.1373	28.4539	27.3921	28.5741	26.8596	27.1619	26.2494		27.6486	28.4322	28.7922	26.7474	25.0522	28.9828	26.1161	28.4297	28.3725	27.4515		27.3105	28.5934	28.0212	28.604	28.3824
964	28.137	29.2086	29.1969	28.8866	28.7668	28.8752	27.613	29.0248	28.3344	28.9651		28.592	28.0855	28.8717	29.1724	27.9269	28.0643	28.5497	28.0745	27.3056	28.7239		27.2428	26.7937	28.0976	28.7894	29.0132	27.6158	28.7536	27.1363	28.3863	26.4166		27.5263	28.4149	28.6212	27.3829	25.3273	28.3976	25.7989	28.6425	28.6793	27.1982		27.7034	29.0108	27.9709	28.4849	28.7571
965	28.2404	29.0517	28.8657	28.5716	28.7969	29.031	27.8578	28.8345	28.5127	28.7217		28.564	28.4253	28.4841	28.8099	28.2565	27.756	28.5682	28.4385	28.4479	28.4305		26.7837	26.8718	29.2573	28.6303	28.4096	28.2856	28.2514	27.5689	26.6138	26.6759		28.8572	27.7929	29.0442	26.9438	25.0661	28.1788	26.0914	28.7639	27.9706	28.3731		27.0886	28.3536	28.2766	28.4067	28.3934
966	28.6099	28.3339	28.2866	29.1851	29.2596	29.0788	27.8981	28.7894	28.2807	28.1175		28.6685	28.7706	29.6575	28.9224	28.3663	28.2574	28.6842	28.4894	28.2692	28.4398		26.7825	26.3636	28.841	28.3564	28.0081	27.9459	28.9575	26.6181	27.7786	26.4484		28.018	28.2424	28.8191	26.9116	24.7178	28.507	26.1089	28.3499	28.8136	27.6979		27.6446	28.7917	27.7282	28.8118	28.6316
967	28.7683	29.2062	29.0546	29.2487	28.7677	29.2321	28.3491	29.4617	28.3217	28.5777		27.7283	28.2255	28.6944	29.1354	28.0577	28.7481	29.225	27.9719	28.2747	28.6507		26.7803	26.0085	28.4428	28.313	28.3919	28.3765	28.2288	27.1456	28.035	26.8244		28.2611	28.222	28.192	27.1082	24.9368	28.4084	25.8689	28.6482	28.2131	28.2273		27.6044	29.3606	28.0746	28.4955	28.6156
968	28.4931	29.3186	29.2373	28.8685	28.6401	28.776	28.64	29.0001	28.914	28.6601		28.81	28.476	28.6017	28.3062	28.6065	28.1521	28.8787	28.4358	28.1427	28.0099		26.9579	26.036	28.7223	28.9474	28.4931	28.6893	28.3648	26.4447	28.3677	26.5639		27.9451	28.0587	28.0392	26.5486	24.5429	28.6249	26.3113	28.4292	28.6039	28.2845		27.4483	28.4426	28.7687	28.0349	28.637
969	28.8099	29.1483	28.8013	28.4612	28.9994	28.4979	28.2129	29.2683	28.814	28.5962		28.0739	28.4101	28.8792	28.3976	28.8437	28.0344	28.8933	28.4996	28.2163	28.251		26.5828	26.3836	28.495	28.9386	28.1745	28.2941	28.8777	26.801	27.777	26.3364		28.034	28.1318	28.5345	27.2472	24.1015	28.2671	26.6493	28.1576	28.3192	27.3363		27.1489	29.1547	28.2044	28.5506	27.7897
970	28.333	29.0687	29.1347	28.5326	27.9618	29.1576	28.0217	29.849	28.6338	28.8301		28.9647	28.6511	28.9459	28.9184	28.8602	28.2208	28.8122	28.0779	27.0314	29.3059		26.6035	26.1432	28.626	28.8295	28.671	28.3023	28.212	27.0707	28.4586	26.5651		27.3189	28.0581	27.9959	26.786	24.2018	27.7697	26.0073	28.0939	28.5536	28.0999		27.3119	29.5477	27.8542	28.4825	28.8428
971	28.5028	29.0221	28.5111	28.9296	28.2418	28.9621	28.5456	29.3561	28.5038	28.3295		29.3881	28.4729	29.1576	28.8738	28.0035	28.3732	28.9142	27.5176	28.7238	28.5737		26.8574	26.4108	28.6074	28.4738	29.158	28.1897	28.0967	27.4113	28.5562	26.5878		27.8502	27.9237	28.393	27.3786	24.6039	28.8587	26.2942	28.3579	27.9855	27.7729		27.268	29.0755	28.5187	28.4591	27.9941
972	29.0155	29.1013	29.5208	28.6128	28.5299	28.6193	28.4232	29.4097	27.6165	28.3852		28.7118	28.9798	29.1213	28.5048	28.1236	28.2487	29.2536	28.0364	27.9755	28.281		26.426	26.1351	27.9524	28.7737	28.9114	29.2948	28.7939	27.3491	28.0953	26.3806		28.376	28.8737	29.093	26.8753	24.6073	28.1998	27.2076	28.7307	27.7991	27.8263		27.3831	29.083	28.0036	28.2149	28.1599
973	28.4099	29.1711	29.1202	29.0143	28.5336	28.8213	28.2591	28.8588	28.7415	28.3379		29.464	29.2895	28.8645	28.2865	27.9567	28.3788	29.092	28.9654	28.2647	28.6768		26.7173	26.6757	28.1192	28.8911	28.288	28.7801	28.3526	26.6544	27.6596	26.1776		27.7682	28.5767	28.9014	26.4807	24.6045	28.1358	26.4366	28.5301	28.597	27.8465		26.9446	28.7149	28.0771	28.108	28.3731
974	28.6336	28.8462	28.6381	28.8607	28.2429	28.6579	28.3731	28.5038	28.6963	28.3657		28.7438	28.319	29.3797	28.5931	28.7138	28.4207	28.8282	28.7087	28.1283	27.8054		26.2583	26.2221	28.4332	28.3322	28.7575	28.2954	28.5879	26.9973	27.141	26.2428		27.2073	28.5209	28.2479	26.7075	24.547	28.3293	26.1793	28.724	28.2372	27.9027		26.7043	28.4171	27.7021	28.6944	28.5089
975	28.7168	28.5375	28.7453	28.8653	28.8034	28.7818	28.0073	28.7221	28.5566	28.409		28.4834	29.3045	28.8186	28.6233	28.2704	28.9392	28.989	27.9965	28.3164	28.2099		26.3702	26.3736	28.4422	28.2152	28.3324	28.726	28.7756	27.2519	27.1136	26.4003		27.7658	28.2577	28.4275	26.4237	24.4535	28.305	27.0495	27.8964	28.0893	27.8107		27.0974	28.4656	28.4746	28.2525	28.2817
976	28.8207	28.734	28.5722	28.8506	29.083	27.9793	28.0996	28.9217	28.2243	28.4534		27.5886	29.3096	28.6172	29.0438	28.0367	28.9421	28.578	28.4596	28.3316	29.4373		26.5151	26.3689	28.8494	28.6019	28.7268	28.4551	28.7311	27.0543	27.3061	26.3244		27.1259	28.0418	28.7869	26.4223	24.8256	28.4607	26.719	27.8189	27.798	27.2488		26.528	28.2464	28.497	28.0362	27.5065
977	28.5656	29.2347	29.0739	28.8193	28.9929	28.1551	28.7029	28.4126	28.205	28.4367		28.58	29.1692	28.7961	28.436	28.955	28.6976	28.8375	28.4297	28.5299	28.4082		26.3595	25.3657	28.9335	28.7885	28.7337	28.8786	28.724	27.3955	27.9104	26.4281		27.0355	27.6108	28.5988	26.6625	24.5628	28.603	25.8058	28.6111	28.1567	28.0936		26.9378	27.9675	27.6606	28.2812	28.4348
978	28.6653	29.004	28.2544	28.4601	28.7063	28.3351	28.729	28.9951	28.9056	28.1958		28.0317	28.7936	28.4001	29.0863	28.3616	28.5824	28.4801	28.2721	27.7628	28.2855		26.1597	25.6034	28.0342	28.7097	28.7637	28.8071	29.3422	27.3108	27.6997	26.9782		27.3614	28.3159	28.589	26.5244	24.6914	28.4936	26.9019	29.1643	27.9439	27.6175		26.3187	28.8949	28.5845	28.6196	28.3549
979	28.3414	29.0225	28.5143	28.8504	28.7477	28.3741	28.2617	29.1507	28.7692	28.9014		28.4353	28.7203	28.366	28.7608	28.3842	28.2934	28.799	28.6669	28.3412	28.3981		26.6729	25.8025	28.6536	28.6456	28.573	28.4792	28.6118	26.6757	28.5821	26.6516		27.6625	28.07	28.1917	26.2975	25.4573	28.5026	26.6266	28.0115	28.1431	27.6415		26.9925	28.6212	28.204	28.0352	29.2122
980	28.3824	29.2597	28.3873	28.7385	27.5997	29.1064	28.536	29.4097	28.4311	29.0312		28.6322	28.419	29.0617	28.5032	28.4366	28.1831	28.7507	28.0074	28.2751	28.5043		26.6404	25.7436	29.1499	28.3627	27.8737	27.9437	28.471	26.8914	27.8916	26.5075		27.4468	28.4171	28.8718	26.7001	24.2329	28.2403	26.7797	28.3482	27.8394	27.3013		26.5306	28.4352	27.9634	28.7074	27.8947
981	28.1331	29.2546	28.6156	28.3251	28.5442	28.3939	28.7714	29.0362	28.195	29.2318		28.7933	29.2575	28.8259	28.8779	28.5266	28.5333	28.2367	28.0629	28.3191	28.907		26.2445	26.2063	28.1811	28.3889	27.4611	28.199	28.3289	27.3554	27.958	26.2402		27.8795	28.1156	28.9254	27.187	24.4446	28.3126	26.4365	29.2632	28.656	27.4724		26.6576	28.7162	27.8942	28.1884	28.0734
982	28.8344	29.1244	28.8343	29.0923	29.0919	28.0836	28.0537	28.4288	28.4985	28.745		28.5285	28.407	28.715	28.6056	28.2768	28.2466	28.5262	28.5601	28.2298	28.9278		26.674	25.6098	29.0216	27.6048	27.868	27.9989	28.7774	27.7513	29.302	25.697		26.922	28.4969	28.381	26.6954	24.8725	28.6926	27.1175	28.3646	28.307	27.6989		26.2689	29.0358	28.4036	28.0594	28.8202
983	28.1195	28.7147	28.6008	28.9113	28.8636	28.9092	28.9061	28.7368	28.7635	28.9059		28.937	28.6527	28.9304	28.7753	29.0638	28.0136	28.7166	27.9941	27.8481	28.3077		26.7134	25.5603	28.6446	28.4846	28.195	28.6591	28.051	26.7354	27.7614	25.2726		26.8777	28.4456	28.6281	26.5024	24.7745	28.5029	26.4973	29.1048	27.8104	27.5791		26.9399	28.9956	28.2498	27.7157	27.9121
984	28.3827	28.9583	28.4238	29.132	27.957	28.7618	28.5846	28.464	28.9218	28.8499		28.7151	28.8466	28.6725	29.0216	27.8505	28.0925	28.91	27.8836	28.5612	28.6755		26.6218	25.76	29.0273	28.7228	28.8659	28.8946	29.0747	26.4821	28.2111	25.1194		27.8435	27.8341	28.3697	26.5616	24.6221	28.3922	26.7222	28.6599	27.7395	27.9595		26.719	28.4901	28.6725	28.0389	28.3612
985	28.7945	28.6855	29.0115	28.5497	28.7505	28.4662	29.0692	28.6146	28.5549	29.2382		28.3515	29.2011	28.4643	29.2493	28.1752	27.7589	28.5411	28.2265	29.1358	28.5382		26.5375	26.0807	29.1195	28.7961	28.8256	28.5807	28.9678	27.4516	27.5224	25.048		27.2831	28.1318	28.8366	26.4275	24.5436	28.5545	26.6878	28.6033	28.2526	27.5417		26.2139	28.2926	28.6642	28.2027	28.7285
986	28.807	29.2862	28.1987	28.9974	28.6269	28.9091	28.2033	28.6751	28.6289	29.021		28.7408	29.0325	28.9214	29.7842	28.5356	28.2726	29.1656	28.1943	27.9798	29.1148		26.6618	26.0646	28.3222	28.8907	29.4401	28.4294	28.254	26.4989	28.3782	25.1499		27.6098	28.2643	29.0106	26.5937	24.8167	28.8359	26.4783	28.413	28.0068	28.2395		26.0901	28.1868	27.7967	28.8518	29.1865
987	28.9781	29.1477	28.5835	28.3875	28.2381	29.1609	28.8422	28.7517	28.27	28.4266		28.1519	28.1153	28.4584	28.9935	28.833	28.1588	28.5308	27.9635	28.5215	28.6094		26.6969	26.1089	28.32	28.2611	29.0054	28.0101	28.8493	26.6979	26.8922	24.8092		26.9819	28.4366	28.4458	26.319	24.8217	28.3119	26.5743	28.2967	27.9251	28.4417		26.8932	28.5736	28.5431	28.1457	28.4524
988	29.2042	28.888	28.6943	28.5517	28.9353	28.5853	28.4324	28.3114	28.9614	28.3972		28.2075	28.2161	28.9237	29.8804	28.6667	28.763	28.3457	28.3694	28.7522	29.1492		26.1384	26.2748	28.7091	28.4351	27.7384	28.9169	27.9454	27.3035	28.1772	25.4268		27.0398	28.5232	29.1493	27.0116	24.9023	28.4915	26.605	28.2285	27.9811	28.7968		27.3834	28.4837	28.291	28.0807	28.2836
989	29.1077	28.8426	28.515	28.6323	28.7421	28.3501	27.9074	29.412	28.9674	28.3648		28.4426	29.0324	28.7904	29.0561	28.5036	27.3134	28.7365	27.8301	28.9017	28.8488		26.875	26.2392	28.7152	28.6957	28.7195	28.1179	28.8841	26.6588	28.2011	25.4262		27.5428	28.353	28.566	27.0388	24.4954	27.836	26.5642	28.611	27.8515	28.1505		26.8694	27.9827	27.9257	27.9721	27.7523
990	29.2683	28.3499	28.4646	28.5114	29.4142	27.9413	28.3203	29.2322	28.8483	28.1356		28.1841	28.2489	28.6231	29.1423	28.7201	28.4186	28.6575	27.9702	28.235	28.2743		26.3803	25.7003	28.198	28.5636	29.1867	28.1029	28.8909	26.61	27.8692	24.8527		27.2266	28.6371	28.906	26.5283	24.9607	28.5308	26.4356	28.4563	28.4392	27.9306		26.9087	28.3547	28.4643	28.0305	28.4553
991	29.0017	28.2467	28.4849	28.5959	29.4715	28.5208	28.3303	28.5194	29.0421	28.4531		28.7637	28.7459	28.7163	29.3835	28.6881	28.8361	28.9655	28.9232	29.286	28.4584		26.8312	26.0524	28.4693	28.555	28.687	28.3876	27.9894	26.4359	28.4715	24.8305		27.3707	27.9112	28.8994	26.5832	25.1048	29.4545	26.7839	28.2626	28.2588	27.9408		26.1203	28.2537	27.8835	28.1155	28.1538
992	29.0218	29.1433	28.6979	28.4494	29.1496	29.3994	28.4447	28.5179	29.0976	27.8487		28.6149	29.0358	29.1072	29.1299	28.4958	28.5206	28.4367	28.3102	27.6449	28.6567		26.638	25.9421	28.7471	28.196	28.3497	28.8817	28.5981	26.708	28.7628	24.5857		28.2512	28.5218	28.3442	26.8614	25.3465	28.7431	26.7758	28.0626	28.1093	28.369		26.4851	28.1079	28.485	27.9381	28.5389
993	29.4584	28.8403	29.4132	28.593	28.7262	28.9155	28.159	28.1404	28.76	28.2301		29.0724	28.805	28.5983	29.6917	28.7823	28.8807	28.8938	28.3175	28.558	27.5673		26.494	26.2738	29.093	28.2742	29.0467	28.1785	28.9072	26.9325	28.5312	25.4446		28.2064	27.9207	28.99	27.1195	24.6462	28.413	26.2224	28.5456	28.3926	29.0183		26.9893	28.4799	28.823	28.7178	28.2604
994	29.3644	29.3232	28.823	28.7502	28.6114	29.4334	28.7741	28.8089	28.7026	28.5223		28.4996	29.1172	28.6502	28.8056	28.2301	28.1788	28.3353	28.3296	28.5009	27.8531		26.4722	26.2918	28.5453	28.5993	29.2952	28.5799	28.6279	26.6728	27.6248	25.3509		27.4565	28.1165	28.7389	27.1936	25.0656	27.9949	26.406	28.2302	28.7223	28.5082		26.5603	28.8286	28.4269	28.7935	28.3728
995	28.4313	28.845	28.6701	28.8769	29.3487	29.0258	28.4383	28.7139	28.2824	28.2556		28.2904	28.8418	28.9951	28.7154	28.9138	28.6124	28.5709	27.6926	27.8526	28.2786		26.5052	26.2584	28.7914	28.5455	28.674	27.5417	29.0948	26.5664	28.2071	25.57		27.5086	28.2652	28.1546	27.1519	25.6981	28.6227	26.9052	28.8094	28.7937	27.8021		26.3775	28.241	28.5882	28.2323	28.5389
996	29.8295	28.9131	29.2003	28.8574	29.4355	29.6562	28.0084	28.4033	29.191	27.9745		28.6077	27.8265	28.6196	29.1148	28.3123	28.1909	28.6893	28.5997	28.1004	28.6118		26.607	25.8172	29.0199	28.759	29.3351	28.0782	28.8954	26.5952	27.9393	25.3497		27.9868	28.6682	28.94	27.0186	25.3451	28.2563	26.1207	28.3289	28.4174	27.764		26.9881	28.1792	28.6958	27.9153	28.5888
997	29.384	29.5875	29.2864	28.5536	29.1167	28.6653	28.1685	28.7296	28.6394	27.4845		29.2001	28.7888	28.8682	28.2063	28.0949	28.6327	28.5615	28.2952	28.1931	28.3338		26.2847	26.5944	29.345	28.7031	28.8031	28.1686	28.508	26.5756	28.0618	25.5813		27.4633	28.2019	29.0749	26.5833	24.9143	28.8039	26.2044	27.9327	28.7199	28.202		26.5514	28.6062	29.2143	29.0822	28.1501
998	28.6563	29.3641	28.528	28.3916	28.4925	28.6993	28.3612	29.2171	28.6457	28.5476		28.6423	28.4555	28.6676	28.6301	28.4779	29.54	28.8934	29.2083	28.3488	28.2087		26.1717	26.7438	28.2115	28.7591	28.7846	27.8697	29.3584	26.3675	28.4101	26.0179		27.7391	27.5774	29.0091	26.3954	24.8393	28.7428	26.1607	28.2594	28.7386	28.1671		27.6705	28.692	28.9502	27.2945	28.6087
999	28.8621	28.6056	28.7864	29.2661	28.7936	28.712	28.6467	29.4632	28.6213	28.6175		29.1741	28.9234	28.4174	29.0779	28.1323	29.2216	28.8275	28.3755	28.3777	29.0124		26.6985	26.4465	28.723	28.6627	29.185	28.0897	28.8015	26.8216	28.4673	25.1128		26.5252	28.3131	28.5192	27.0652	25.2795	29.0472	26.4297	28.2579	28.4135	28.0849		26.8376	29.5923	29.043	27.9344	28.9104
1000	28.9023	29.2787	29.0113	28.5329	28.6028	29.121	28.5207	29.0655	28.5514	28.035		28.1473	28.2267	29.4021	28.6306	28.2786	28.7311	28.7773	28.266	27.9353	29.0777		26.0768	26.131	28.7255	29.2198	29.3975	28.108	29.4261	26.3598	28.4359	25.2263		27.7036	28.7275	28.3058	26.8516	25.3407	28.2632	26.9367	28.5984	28.8905	28.2027		26.9665	28.5428	28.4518	27.6052	28.3372
1001	28.9429	29.5211	28.8823	28.7181	29.3665	28.7263	28.3073	29.5568	29.0749	28.0891		28.2634	28.076	28.7329	28.8473	28.5358	28.8859	29.0377	28.526	27.2684	28.8709		26.7027	26.3114	28.0615	29.1981	29.5307	28.0204	28.9572	25.9215	27.9146	25.6351		27.4758	28.5306	29.1024	26.7234	24.867	28.1174	26.6579	28.132	27.5994	28.0254		26.6673	28.792	28.6284	27.4878	29.3048
1002	28.9341	29.0178	28.5534	29.1551	28.597	29.1492	28.6439	29.0753	28.4276	28.1151		27.6856	28.0123	27.9299	28.4061	28.358	28.2222	28.8353	28.1269	28.2438	28.6975		26.6597	27.4468	28.9446	28.4338	28.8739	27.9804	29.2491	26.6067	27.8432	24.773		27.008	28.0606	27.9413	27.0707	24.1982	27.2016	26.3795	28.7013	28.3063	28.0935		27.049	29.0285	28.0639	28.2601	28.3326
1003	28.4889	29.6311	29.1691	28.6968	28.3167	28.7166	28.0504	28.4371	28.4389	27.9088		28.6218	28.161	28.7765	29.43	28.7605	28.3842	28.0946	28.4206	28.3002	28.5802		26.4108	25.7572	29.0633	28.9566	28.7289	27.8364	28.8756	26.8919	27.938	25.2415		26.9754	28.2397	28.7703	27.3243	24.7178	28.0588	26.0658	28.8254	28.59	28.3669		26.8309	28.7853	28.7158	28.42	28.4275
1004	28.5118	29.2169	28.7355	27.906	29.0209	28.5531	28.3013	29.28	29.1117	28.8745		28.9101	28.5539	28.893	28.529	28.1644	28.2744	28.8599	28.6686	28.2392	28.2057		26.9393	26.4839	28.3486	28.5687	28.9116	28.203	28.612	26.2054	27.6294	25.9117		27.4385	28.131	28.7842	27.1299	24.7559	28.0113	27.1235	28.8266	29.2508	28.4885		26.9919	27.6453	28.4177	28.4369	28.9904
1005	28.3568	29.4425	29.6297	28.8022	29.0893	28.6128	28.2219	28.7567	28.5297	28.9104		28.0724	27.8814	28.7093	28.4836	28.4262	28.3722	29.0796	29.0188	27.9183	28.1983		27.0719	26.3314	28.9283	29.1644	28.844	28.2949	28.4522	26.449	27.5525	25.9778		27.0598	28.9755	28.7572	27.1906	24.9948	28.0521	26.3317	28.9451	28.771	28.2213		26.9984	28.4388	28.0206	28.5914	28.9663
1006	28.6611	29.4618	28.6217	27.491	28.1797	27.7791	28.4178	28.8337	29.0858	28.3265		27.8459	28.0943	29.4431	28.9638	27.5211	28.5549	28.9129	28.6013	28.5863	28.4811		26.2319	25.8098	28.6486	28.6437	29.2553	28.4021	28.2749	26.2063	27.9574	25.4076		28.1012	28.3129	28.4071	27.5553	24.6883	28.2061	27.071	28.7827	28.7346	28.9614		26.616	28.9079	28.5524	28.8393	28.8021
1007	29.0115	29.3268	28.0347	28.1674	28.1495	27.8376	28.3778	28.1579	28.4126	28.1686		28.6745	27.38	28.8578	29.3998	28.1606	28.5514	29.2222	28.5079	28.3932	28.6404		26.7579	26.417	29.0476	29.3222	28.6321	28.1448	28.5462	26.3664	27.6757	25.3433		27.6474	28.4234	28.1081	27.1788	24.9651	27.8002	25.9578	28.6703	28.0386	28.8718		26.5795	28.3857	27.93	28.5254	28.7893
1008	29.1298	29.2363	29.5867	28.6661	29.3348	28.7421	28.0684	28.6209	28.9307	28.0323		28.508	27.5472	29.2435	29.1404	28.2094	28.8583	28.5362	28.257	27.9665	27.4726		26.6014	26.3179	28.5233	28.0686	28.4669	27.7503	28.6304	26.5619	28.4036	25.2677		26.7794	28.4037	28.4964	26.8476	24.8379	28.0856	26.72	29.1109	28.0809	28.5535		26.4846	28.5963	27.6225	28.1445	27.6548
1009	28.6137	29.407	28.975	28.5243	29.1544	28.4054	28.2928	29.0738	28.4693	27.9872		28.7544	26.8266	28.6863	29.335	28.1532	28.7659	28.7996	28.5485	28.2546	27.9209		26.648	26.9467	28.4743	29.2966	28.8495	28.7103	29.084	26.4933	28.2459	24.9569		27.6343	27.8699	28.9181	26.8333	24.7134	28.7713	25.9327	28.4847	27.9295	28.9866		26.9634	28.734	28.8474	28.0862	28.5557
1010	29.1061	29.2668	28.8706	28.604	28.727	28.4117	28.9628	28.9099	28.9022	28.8002		28.8365	27.859	28.5733	28.545	27.9441	29.1393	28.4766	28.1948	28.7537	28.6363		26.7191	26.2945	28.6598	28.8872	28.7338	28.6248	28.7679	26.1418	27.7814	25.2748		28.1519	28.1853	27.9851	26.2128	24.6008	28.5196	26.1464	28.5105	28.2851	28.2045		26.4545	28.484	29.0683	27.8722	27.7799
1011	28.5462	29.0073	28.0703	29.7119	29.1542	28.7321	27.6214	28.16	28.5061	28.0866		28.6626	28.468	28.9313	29.0092	28.3306	28.7304	28.6947	27.9063	29.0967	28.4493		27.0104	26.2399	28.9284	28.8388	28.118	28.6249	28.8049	26.2701	27.9437	25.3656		27.6747	28.0036	28.0751	26.4963	24.8036	28.3579	26.3558	28.6816	28.3288	28.686		26.9509	29.116	28.3226	27.9982	28.2758
1012	28.9956	29.1153	28.6993	29.013	28.9079	28.7424	28.2178	29.1686	28.0871	28.3259		29.0873	28.8161	28.5334	29.3216	28.2826	29.0209	28.3439	27.9844	28.465	28.2526		26.7658	26.5965	28.3599	29.0597	28.1313	28.4134	29.5365	26.5121	28.8137	25.2558		28.2912	28.0005	27.9403	26.8981	24.5265	28.34	27.0114	28.4308	27.7925	28.3707		27.3536	28.2703	28.5735	28.2031	28.0936
1013	28.251	29.9122	28.4747	28.189	28.8984	28.8828	27.9951	29.0667	28.5983	28.0402		29.0178	28.1964	29.4767	29.3433	28.2385	28.0489	28.4688	28.4342	28.4289	28.6943		26.8351	26.3003	28.3539	28.4139	28.4848	28.1108	28.3404	26.5376	28.573	24.6939		26.6693	28.1866	28.7203	26.7547	24.7454	28.093	26.7169	28.8647	28.5188	28.062		27.3218	28.3494	28.497	28.1484	27.8072
1014	28.7172	29.108	28.6828	28.0092	28.4577	28.4323	28.182	28.3057	28.8038	28.5002		29.1155	28.4721	28.2786	29.1285	28.4882	28.0214	28.4566	28.6484	28.0454	28.4099		26.4566	26.2253	29.0812	28.626	27.8747	28.7082	28.9165	26.893	28.0558	25.8242		27.5712	28.0647	29.1128	26.4258	24.7929	27.9445	26.8655	28.2151	28.3273	28.4964		26.8074	28.3396	28.3572	28.0493	28.5727
1015	29.594	29.5315	28.4454	28.1532	29.3095	28.7541	28.332	28.6271	29.0066	29.1167		28.4664	28.9919	28.2229	28.6306	28.0842	28.5552	28.427	28.8843	28.8738	28.2939		26.7849	25.8559	28.575	28.2974	28.5573	28.6163	28.4224	26.5841	28.7179	24.9865		27.292	28.2059	28.573	26.3246	24.9155	28.4994	26.3227	29.027	28.6545	28.3242		26.817	28.928	28.3072	27.9477	27.5618
1016	29.6424	29.4403	28.3433	28.4489	29.3722	28.3813	28.267	28.4776	28.7088	28.265		28.7289	28.2412	28.7802	29.1884	28.2327	28.5749	27.931	27.9423	28.3435	27.7999		27.068	27.1778	28.6252	29.2079	29.0438	28.6076	28.7398	26.6501	28.3709	24.9223		27.2724	28.5328	28.5817	26.346	24.9476	28.881	26.5954	28.0381	28.2853	28.0047		27.2992	28.759	28.5761	27.8107	28.5332
1017	29.1339	29.6092	28.4592	28.5595	28.7806	28.6878	27.9177	28.5302	28.1561	28.7224		28.761	28.5848	27.8776	29.0582	28.192	28.6807	28.5846	28.7496	28.1766	28.6667		27.0873	25.9525	28.7609	28.9896	28.8504	28.2371	28.7472	26.5067	28.2471	25.1048		28.3279	27.904	28.6744	26.6918	25.1867	28.2365	26.4412	28.6302	28.5381	27.8999		26.4554	28.2081	28.7067	28.2267	27.9981
1018	29.3642	28.9525	28.4476	28.4692	28.8777	28.1536	27.7085	29.0571	28.3624	28.08		28.3185	28.5629	28.5103	28.7398	28.7635	28.1377	28.9389	28.1702	27.9377	28.4326		26.5934	25.4535	28.313	28.5765	28.7689	28.2037	28.9123	26.5893	28.4707	25.3317		27.4319	27.898	28.4761	26.5984	24.4609	27.7066	26.8992	28.4582	28.4601	28.0269		27.213	28.3804	28.212	27.9792	27.4863
1019	28.9103	28.8484	28.7292	28.7219	28.7228	28.6975	28.6884	28.5165	28.365	29.0388		28.6639	28.9177	28.7352	28.0029	28.3585	28.9031	28.4763	28.6168	27.8942	29.2459		26.9359	26.2952	28.8025	29.4336	28.8861	28.3507	28.7676	26.8899	28.0871	24.9891		27.3028	28.3013	28.2507	25.7717	24.641	28.2031	26.4713	28.7801	27.9809	28.4537		26.846	29.1323	28.2471	28.7305	28.0758
1020	29.0171	29.1357	28.5742	28.5128	28.9968	28.2699	28.2348	28.4139	28.3824	28.0309		28.2391	28.7996	29.3343	28.7474	27.8798	28.0857	28.8623	28.1829	28.605	28.6673		26.5615	26.0171	28.5278	28.8012	29.006	28.423	28.9763	26.3436	28.4019	25.0041		27.8808	28.1175	28.8071	26.3667	25.0462	28.1208	27.1308	28.318	27.987	28.7997		27.2027	28.7927	27.8478	28.2584	28.0849
1021	29.1958	29.3488	28.2069	28.3412	29.1858	28.6368	28.9692	28.9738	28.3318	28.2647		28.5376	28.6865	28.639	28.6254	28.0864	28.3127	28.2563	28.2002	28.5949	29.1777		25.8813	25.9383	28.2075	28.7669	28.9356	28.1861	29.0381	26.446	28.497	25.3424		27.0121	28.6964	28.5248	26.4669	24.8924	28.5794	26.988	28.5284	28.4749	28.0429		27.0634	28.7824	27.2907	27.5767	27.8312
1022	29.1877	29.5119	28.6708	27.714	29.4971	29.1582	28.6607	29.2779	28.9594	28.2601		28.3348	28.2005	29.0442	29.0964	28.2788	29.1596	28.7946	27.9978	28.2433	28.8911		26.8328	25.736	28.8961	28.8295	28.4273	28.2562	28.4889	27.2309	27.8816	24.4111		27.6699	27.8572	28.5748	26.2648	25.1695	28.3431	26.634	28.7426	28.5921	28.3237		27.0262	28.7564	27.7089	27.6865	28.5056
1023	29.0538	29.3219	29.2225	28.7778	28.992	28.7959	28.5389	29.0461	28.397	28.3774		28.4134	28.4595	28.8374	28.9695	28.928	29.1503	28.6971	28.6977	27.7236	28.3453		26.6784	25.9929	28.4066	29.2505	28.7316	27.8448	28.3523	26.5947	28.1088	25.0549		26.7246	28.5365	28.1292	26.7431	25.1012	28.0725	26.8266	28.4178	28.276	28.3428		27.1471	28.6224	28.4636	28.0319	27.9775
1024	29.2408	29.3386	28.7802	28.4911	28.8269	29.1523	28.4395	28.7552	28.7175	28.3857		28.1473	28.7029	28.6218	28.6735	28.5273	29.0096	28.9713	27.9585	27.8419	27.9765		25.9654	25.6153	28.779	28.9957	29.1028	27.9439	29.1856	26.6822	28.254	24.9357		26.7445	28.2653	28.7053	26.1369	25.0167	28.144	26.8883	28.2124	29.2299	28.0359		26.7525	28.2038	27.6394	27.7262	27.8246
1025	28.6996	29.8859	28.0533	28.6686	28.5883	28.2986	28.4031	28.8109	28.8405	28.593		29.0879	28.2633	28.218	29.1049	28.861	28.7086	29.3474	28.2668	28.655	28.8809		26.8378	25.5679	29.0036	29.0464	28.398	28.0773	28.8675	26.866	28.2111	25.0905		27.4353	27.9345	28.8792	26.3502	24.948	28.6893	26.4554	28.0114	28.5506	28.3316		26.2635	28.3105	28.553	27.7604	27.8542
1026	29.009	29.9863	28.7686	28.5878	28.7762	28.2187	28.8313	29.2743	28.4603	28.1463		28.5475	28.0044	29.1638	28.9105	28.8774	28.4261	29.4535	28.2825	28.1188	28.2863		26.7477	26.0595	28.3441	28.8559	29.3673	27.854	28.5603	26.2817	28.1075	25.0399		26.7591	28.767	28.3519	26.7414	25.3151	28.6426	26.3889	28.3538	28.1491	28.9453		26.9032	28.5006	27.4368	27.9633	28.7446
1027	28.8095	28.7784	28.7448	28.3798	28.5777	28.2089	28.1983	29.5237	28.7325	28.351		28.2529	28.6735	28.6429	28.7723	28.7882	28.5314	29.1872	28.4312	28.3298	28.4191		26.5778	26.0547	27.9339	29.4811	28.6077	29.2657	28.8448	26.3416	27.7494	24.8506		26.704	28.4329	28.2241	25.6642	24.8243	28.4411	26.4256	28.0635	28.4615	28.7178		26.5695	28.5002	27.2686	28.6285	28.3649
1028	29.0022	29.4408	28.9579	27.6734	28.828	28.3559	28.356	28.61	28.4104	28.6672		28.7489	27.7982	28.2666	28.6471	27.761	28.5332	29.019	27.8066	28.6382	28.3969		26.6777	25.6414	28.2934	28.9183	28.3826	28.0755	29.3345	26.6298	28.1089	25.4922		26.9147	28.5653	28.5389	26.6164	25.8946	28.6536	26.4695	28.163	28.6568	28.7265		26.6835	28.2089	27.5711	27.5517	27.4789
1029	28.6134	29.8195	28.2685	27.8072	28.8303	28.8039	28.1521	29.5838	28.7346	28.8569		28.0867	27.5291	28.8548	28.343	28.4465	28.041	28.7361	28.0273	28.3415	28.6321		26.7259	26.1059	28.3289	28.5467	28.8384	28.1468	28.6127	27.0101	28.7105	25.079		27.1783	27.6625	28.3476	26.3025	25.0977	28.5275	26.5754	29.064	27.896	28.1152		26.7072	27.7369	28.1058	27.2994	28.454
1030	28.3529	29.275	28.7807	28.8752	28.8119	28.2557	28.4355	28.8202	28.8369	28.4231		27.9046	28.3422	28.5038	27.9105	28.7579	28.2059	28.706	28.1976	28.173	28.2623		26.9413	26.2728	28.6218	28.672	28.7142	28.3364	28.3476	26.8864	28.162	24.546		26.7326	27.7179	28.4859	26.2954	24.8662	28.4461	26.6312	29.0765	27.9187	28.401		27.1158	28.7676	27.2011	28.4508	27.7722
1031	28.9903	29.0357	28.4345	28.4872	29.0355	28.3133	28.6186	28.6085	29.2757	28.4736		28.5489	28.2503	29.411	27.7343	28.976	29.0614	28.1466	28.5356	28.8134	28.3211		26.7068	26.2977	29.1898	28.5206	28.5991	28.4057	28.3108	26.6439	28.323	25.2875		25.9406	27.9968	28.0443	26.9193	26.2412	28.079	26.6738	29.9118	27.987	28.8546		27.6693	28.0502	27.4812	28.6715	27.7127
1032	28.9227	29.2728	28.0286	28.4577	28.5891	27.7725	27.7966	28.3259	28.9002	28.2139		28.878	28.2422	28.4006	27.9654	28.5158	28.3458	28.7988	28.1493	28.5977	27.9553		26.1568	25.8048	27.9154	29.2655	28.7906	28.2923	28.5386	26.5975	28.3705	24.7337		26.0601	28.7289	29.0067	27.0407	25.4617	28.178	26.8218	28.65	27.9753	28.4749		26.6833	28.1177	27.3504	28.2438	28.3635
1033	29.2823	29.5	28.851	28.1813	28.9209	28.1268	28.6334	29.047	28.4832	28.3215		28.3303	28.1413	28.8001	28.1069	28.442	28.4272	28.0686	28.2237	28.9284	28.1836		26.3808	26.2437	28.775	28.753	28.1864	28.2524	28.037	26.5128	28.7252	25.2783		27.0628	28.6057	28.6881	26.413	25.7895	28.6539	26.3371	28.9904	28.1196	27.9682		27.1057	28.5001	27.487	27.6437	27.6211
1034	29.0192	29.6277	28.9774	27.7838	29.2873	28.2532	28.1807	28.7395	28.9405	28.4752		28.8758	27.7819	28.5843	28.3819	28.735	28.3337	28.5253	28.399	29.0009	28.5772		26.9496	26.3524	28.445	28.5691	29.3207	27.8653	28.5233	26.8571	28.4662	25.6316		26.5487	28.2033	28.9002	26.8287	25.565	28.4959	26.2586	28.7697	27.7277	28.3709		27.9134	28.0221	27.1916	27.8747	27.8381
1035	28.7918	29.7434	28.332	28.5793	29.2812	27.968	28.3793	28.6573	29.0984	28.9074		28.7445	28.5404	28.1739	28.514	27.9015	28.3662	28.7834	27.7965	28.4679	28.2689		27.0441	25.5203	28.1112	28.4093	28.6265	28.3466	28.2329	26.8931	28.2631	25.2005		26.8713	27.545	28.061	26.4452	25.209	27.914	26.1364	28.7797	27.8468	27.902		26.7576	28.2435	27.722	28.3595	27.5698
1036	28.7152	29.4598	28.303	27.9365	28.6078	28.3736	28.5202	28.6434	29.0446	27.9753		28.7107	27.1075	28.8561	28.3771	28.3713	29.0043	29.2393	28.4653	28.0861	28.2222		27.2662	26.3782	28.4889	28.598	28.687	28.1183	28.0202	26.8189	28.5768	25.6497		27.1274	27.8069	28.373	26.3336	24.9112	28.7472	26.8707	28.4959	28.34	27.7411		27.4617	27.7094	27.9581	27.9151	28.3051
1037	28.97	28.7926	28.8458	28.4137	29.0902	28.2738	28.5621	29.2161	29.3906	29.0208		28.6648	27.2519	28.1181	28.1156	28.3622	28.4519	29.0384	28.2688	28.4266	28.9087		26.8069	25.8106	28.2638	28.4473	28.5892	28.3453	28.5086	26.3483	28.6864	25.3204		27.2016	28.4867	28.4207	26.7369	25.2543	28.0476	26.8329	28.5048	27.5706	28.294		27.2759	28.3117	27.9269	28.3101	28.7281
1038	28.9584	29.1858	27.8507	28.3809	29.0268	28.3023	27.9915	28.1121	28.7988	28.3878		28.2727	27.6015	28.6742	28.5108	28.8064	28.944	29.0399	28.1074	28.0592	28.2324		27.7312	26.001	28.4037	28.0466	29.1472	28.3768	27.8235	26.8174	28.7629	25.1317		26.7611	28.2343	27.8991	26.416	24.8093	28.4204	26.6658	28.9661	28.21	28.2953		26.7825	28.1778	27.8398	28.0866	28.5768
1039	29.6073	29.1801	27.9489	28.7513	29.3007	27.8461	28.0924	28.5965	28.9948	28.6918		28.75	27.664	28.5147	28.3717	28.3161	28.4233	29.0916	28.5987	28.5928	28.4729		27.3739	26.1836	28.4457	28.0971	29.3371	28.2835	28.2247	26.026	28.4792	26.1755		27.0994	27.7614	28.3764	26.023	24.8078	28.274	26.2552	28.4449	28.3037	28.3563		26.9596	27.7042	27.8835	27.5033	27.8103
1040	28.6323	29.0991	28.1558	28.1556	29.1814	27.9053	28.47	28.6938	28.9854	28.2885		28.5063	27.7133	28.6059	28.4583	28.1553	28.3925	28.8288	28.4808	28.588	28.1862		26.4017	26.1676	28.1086	28.3011	28.6547	28.6223	28.4583	26.3494	28.2888	25.4547		26.8892	28.0001	28.0889	26.1044	24.7841	28.5837	26.8647	28.7449	28.6226	28.4245		27.1808	28.0035	27.4888	27.923	28.2271
1041	29.3607	29.2356	28.0883	28.641	28.7909	28.9043	28.2166	28.2152	28.5964	28.352		28.9851	28.6388	27.4289	28.5559	28.3499	28.2737	28.6995	28.7806	28.3063	28.33		26.6465	26.169	28.0751	28.4162	28.9217	28.5429	28.8008	26.7471	28.7044	26.0562		27.022	27.5441	27.9666	25.8085	24.8373	28.8514	26.6822	28.6081	28.0578	28.2956		27.5103	28.1239	28.1278	28.0166	28.1181
1042	28.8027	29.3628	28.8323	27.8205	28.7797	28.4387	28.6055	28.7187	28.3109	28.3891		29.0545	28.8352	28.5273	29.2057	29.7778	28.5182	28.7195	28.205	28.4855	28.208		27.0171	26.148	28.2704	28.1605	28.4783	28.277	29.0725	26.2811	28.7733	26.0723		27.0139	27.2413	28.5092	26.6817	25.1079	28.1911	26.6498	28.8783	28.0395	28.3884		27.3676	27.8794	27.4883	27.93	28.184
1043	29.1842	29.2823	28.5134	27.9658	28.9366	28.5671	27.8169	28.5137	28.5654	28.2842		28.7286	28.5455	28.8484	28.4491	29.3445	28.4444	29.3807	28.7117	28.4602	28.3421		26.2814	25.8837	27.7068	27.8076	28.3395	28.0654	28.5764	26.5665	28.4025	25.5122		26.5921	28.1318	28.1212	26.2662	25.3616	28.3152	26.4468	28.4934	27.7029	28.4878		27.893	28.2315	27.8889	27.7168	27.7244
1044	28.8046	29.8193	28.5709	28.041	28.4254	28.2165	28.1923	28.2464	28.6312	28.3424		28.6924	29.2687	28.0558	28.3901	29.191	28.4151	29.039	28.7052	28.0166	27.5839		26.7731	25.7149	28.8097	28.5262	28.5548	28.7577	28.665	26.3052	28.6705	25.5551		26.181	27.9925	28.671	26.6066	24.8901	28.3832	26.3397	28.6566	28.371	28.1728		27.1174	27.6504	27.7563	27.9843	27.4908
1045	28.421	29.2711	29.0108	27.951	29.1903	28.3862	28.1032	28.723	29.5803	28.3959		28.395	28.887	28.307	27.9118	28.6099	28.7699	29.279	27.8952	28.4357	28.613		26.7679	26.668	28.7034	28.1146	28.3805	28.3888	28.7621	26.1376	28.1086	25.7692		26.6851	27.7223	27.7434	26.4312	25.0038	28.4788	26.4945	28.4884	29.0966	28.0378		27.3	27.7421	27.543	27.8623	27.3688
1046	29.1542	29.7296	28.4992	28.1941	28.6985	28.0147	28.2236	28.8724	28.9034	28.2248		28.3644	28.4643	27.9916	28.3852	28.5014	28.6804	29.4003	28.178	27.6416	28.8215		26.7117	26.3167	28.4865	28.4277	29.1373	28.6274	28.4268	26.8453	27.9318	26.092		26.5584	28.0385	28.195	26.6118	24.7902	28.6209	26.4369	28.4596	28.2273	28.2498		27.6415	28.6186	27.3775	27.529	28.6247
1047	29.2579	29.2816	28.7214	28.5518	28.7585	27.4896	28.1227	27.8873	28.7071	27.6413		28.4852	28.5317	28.0115	28.5581	28.5425	28.7	28.8616	28.3784	28.2186	28.5244		26.9127	26.4057	28.2493	27.7986	28.3332	28.6291	28.3511	26.8617	28.6594	25.2552		26.8646	28.002	27.706	26.6307	24.7416	28.9166	26.4363	28.9006	28.1926	28.4387		26.6221	28.3386	27.9104	27.712	27.8765
1048	28.7815	29.3236	29.2373	29.1337	29.1694	27.9391	28.8521	28.4008	28.653	27.7589		28.5816	27.9121	28.2479	28.4602	28.3106	28.5821	28.4941	28.9468	28.6171	28.521		26.7734	25.9167	28.7078	29.3171	28.7734	28.8254	28.5866	26.1601	28.7247	25.3094		27.3564	28.7477	28.1836	26.0884	24.7407	28.5546	26.6301	28.9487	27.8224	28.3984		27.1533	28.5672	27.7565	27.937	28.1884
1049	29.0338	29.3768	29.3266	28.5482	28.8276	28.4353	27.8862	28.7576	28.4928	28.2413		28.2298	29.1294	28.4887	28.9692	28.4538	28.0525	28.9923	28.4916	28.391	28.2701		26.8555	25.5592	28.8427	28.7991	28.7964	28.4395	28.3858	26.0264	28.5824	25.9364		26.7525	28.1179	27.8472	26.5315	25.4206	28.4599	26.7348	28.7631	28.1594	28.3243		27.3494	28.2943	27.4211	27.6411	27.8083
1050	28.948	29.2815	28.5171	29.0336	29.0399	28.5584	28.2978	29.2593	28.128	28.7097		28.4424	27.3517	27.8657	28.6876	28.3423	28.0323	28.5356	28.6386	28.831	28.0052		27.0481	25.8883	28.6924	28.4648	28.9676	28.6385	28.4101	26.4312	28.6528	25.4688		26.9578	27.9606	28.7513	26.6004	24.2623	28.5048	26.1878	28.698	28.2618	29.0401		27.5671	27.7099	27.3481	27.8906	27.9059
1051	29.3843	29.5087	28.4196	28.6194	28.7199	27.8602	28.8168	28.8133	28.1842	28.7299		28.6566	27.9887	28.5549	28.4504	28.1175	28.7368	28.821	28.8444	28.1359	28.3361		26.7428	25.5915	28.6026	28.1826	28.4747	28.7056	28.075	26.8767	28.8827	25.7591		26.2847	27.9019	28.048	26.5569	24.8273	28.3181	26.4951	27.9933	28.1031	28.1068		26.9834	28.1509	27.6429	28.0878	28.5175
1052	28.9233	29.6363	28.6201	29.3056	29.0645	28.4526	28.6308	28.9296	28.2725	28.3048		28.4144	27.8246	27.7158	28.0029	28.6513	27.9878	28.9125	28.7102	27.9294	27.9429		26.4078	26.4779	28.3204	29.1683	29.1277	28.2305	28.5732	26.4269	28.6923	25.2994		26.9081	28.2686	28.7176	26.2144	25.057	28.4014	27.0385	28.846	28.1704	28.2044		27.1086	28.3591	28.2443	28.0497	27.9965
1053	28.9042	28.8287	28.0806	28.6595	28.8361	28.7513	28.4046	28.8323	28.1501	28.8311		28.2378	27.4289	28.447	28.6712	28.2386	28.6955	29.847	28.9779	28.0395	28.6424		26.7118	26.5738	28.5157	27.7464	28.4417	28.2171	27.8534	26.7603	27.9153	25.2787		26.9722	27.9761	28.2227	26.3007	24.9592	28.4995	26.5317	28.525	28.1961	27.892		27.9637	28.4208	27.3885	28.357	28.2623
1054	28.9356	29.0223	29.2477	28.4003	28.768	28.7118	28.9118	28.5796	28.4273	28.2919		28.4547	28.1698	27.7732	28.4261	28.8983	27.9179	29.6028	28.2281	28.2165	28.6579		26.7611	25.873	28.1574	28.1678	28.9308	28.6291	27.59	26.3343	28.3801	25.5914		27.0276	28.247	28.0514	26.2934	24.9505	29.6111	26.2688	28.6041	28.7354	28.426		27.3753	28.3669	28.8465	27.7323	28.3527
1055	29.2461	28.8343	28.5572	28.6855	29.33	27.843	28.6434	28.424	28.4192	28.2288		27.8999	28.4454	27.6662	28.4183	28.2969	29.0043	28.7962	28.9064	27.961	28.6737		26.8544	26.0725	28.5614	27.7824	28.8197	28.0098	28.6937	26.6181	28.1272	25.2088		27.1143	28.3642	28.4071	26.4832	24.9083	28.6831	27.0169	28.8443	28.1661	28.1639		27.706	28.3219	27.8733	28.3867	27.8819
1056	28.9613	28.8968	28.7838	28.4799	28.4469	28.4454	28.3115	28.6183	28.6366	28.2515		28.3674	27.4331	27.7553	28.5731	28.6761	28.3893	29.2974	28.7241	28.4772	28.7393		26.5079	25.9343	28.3184	26.9296	28.9991	27.8584	28.6371	26.3199	28.9322	25.6499		26.9904	28.0964	28.6822	26.2615	25.4196	28.5575	27.0904	28.3846	28.6201	28.3021		27.7851	28.6539	27.9166	27.6125	28.1802
1057	28.8922	28.9298	28.0379	28.5552	28.9511	28.1936	28.4902	27.6396	28.229	28.4229		28.2479	27.3904	27.7689	28.8462	28.2018	28.7296	28.713	28.369	27.9072	28.3061		26.1433	25.39	28.0272	28.7957	28.4281	28.3279	28.1807	26.6172	28.3888	25.6621		26.7414	28.5113	28.3255	26.0304	25.0433	28.4718	27.0704	28.5315	28.2331	28.4205		27.7235	27.664	28.106	27.7398	28.3351
1058	29.2558	28.3155	28.0413	29.1467	28.3427	28.7768	28.5815	28.2723	28.6572	27.9462		28.0744	28.0117	26.9919	29.1414	28.5697	28.7958	29.0851	28.248	28.704	28.8671		26.2744	26.289	28.6401	27.7799	28.3792	28.1478	27.9898	26.2487	29.3125	25.3708		27.3084	28.6686	29.0312	26.4839	24.9744	28.2424	27.0585	28.8037	27.2331	28.5194		27.7522	28.1776	27.8161	28.6291	28.4355
1059	28.8912	29.2438	28.7863	28.637	29.7239	28.359	28.7896	28.6028	28.4199	28.5359		29.0559	27.7219	27.7353	28.8154	28.7052	28.9961	28.7226	28.8253	28.0981	27.8261		26.9431	25.8168	28.2765	28.5785	29.1413	28.0582	28.1778	26.5482	29.2963	25.5236		27.2518	28.2396	28.0194	26.0956	24.6502	28.7476	26.6926	28.8385	27.8025	28.3081		27.5721	28.4533	27.7052	28.7503	28.1919
1060	29.0483	29.3959	28.5318	29.0142	28.9926	28.417	28.0327	29.1549	28.3704	28.5934		28.7761	28.2621	27.7229	29.4152	28.8603	28.1387	28.9888	28.2698	27.7685	28.1295		26.6203	25.8443	27.8074	28.399	28.8494	27.9943	27.3247	26.5685	28.89	25.6098		27.3125	27.947	27.6161	26.1246	25.5272	27.7316	26.4458	28.6721	27.2446	28.1213		27.7092	28.4059	28.282	28.3634	27.3899
1061	28.7874	29.438	28.4897	28.714	28.8163	28.9349	27.9335	29.0877	28.354	28.7149		28.5309	27.1497	27.4578	29.3169	27.9154	28.4012	28.6048	28.135	28.5698	28.1244		26.2683	26.0488	28.0016	27.5782	28.8999	28.0292	28.5356	26.7577	28.1504	25.5289		27.9808	27.995	27.9887	26.8924	24.9223	28.0013	26.2994	28.2475	27.4991	27.7452		27.1669	28.4399	28.6057	28.519	27.9424
1062	28.4199	29.5685	28.1729	28.3045	28.5851	29.1672	28.3598	28.8013	28.4388	28.8967		28.2815	27.4815	27.1952	29.0639	28.5784	28.6241	28.4694	27.9847	27.4899	27.2786		26.6493	25.6044	28.3069	28.9783	28.393	27.4705	28.083	25.9605	28.4318	25.5351		27.3979	28.3369	27.9776	26.4501	24.7737	28.6196	26.5964	28.549	27.8735	27.4171		27.6073	28.2541	28.1345	28.4313	27.8408
1063	29.1473	29.6208	28.7091	28.2917	28.9065	28.8556	29.09	29.1303	28.3366	28.3982		29.412	28.5171	27.7047	29.0808	28.909	28.1112	28.7514	28.6049	27.9119	27.8971		25.9752	25.7863	28.0224	27.632	28.3	27.8125	27.929	26.1622	28.6293	25.5017		27.2748	27.8009	28.2407	25.9762	25.1352	28.9897	26.2835	28.5532	27.1828	28.1786		27.5941	28.4692	27.7082	28.7903	28.433
1064	28.8648	29.4283	28.8219	28.4987	28.5172	28.4118	27.9654	28.6203	28.2863	28.146		28.5672	27.7444	28.3525	28.4643	27.7585	28.5282	28.4488	28.5346	28.3209	27.9468		26.5606	25.8301	28.9102	28.9186	28.433	27.8393	27.6315	26.5951	28.4518	25.9335		26.7875	27.9912	28.5702	26.1631	24.8435	28.7946	26.2415	28.7997	27.367	28.1184		26.8521	28.8987	27.9119	28.6235	28.3961
1065	28.8529	29.1036	28.4518	28.9814	29.1228	28.4271	28.6045	28.4225	28.6038	28.3044		28.6277	27.1737	27.8949	28.5778	28.3779	28.1253	28.6126	28.3064	27.611	28.1185		26.7364	25.3351	28.0877	28.7262	28.2526	27.9244	28.5694	26.0875	28.1262	25.7384		27.1739	27.0968	28.2511	26.3037	25.4443	28.2016	27.1037	28.9061	27.5884	27.9477		27.6762	28.2395	28.3103	28.6905	28.0436
1066	28.1797	28.4821	28.557	29.0945	28.5095	28.1984	28.2978	28.7364	28.4273	28.4339		28.4473	27.9563	27.9289	28.7537	28.3679	28.5978	28.7317	28.377	27.9991	28.7364		26.9544	25.3769	28.508	28.6416	29.0677	27.9931	28.8125	26.4841	29.5724	25.0953		26.9941	27.6401	28.1681	26.8825	25.4679	28.7323	25.9126	28.319	27.439	27.8227		28.2596	28.3011	27.3281	28.604	28.38
1067	28.2521	28.8456	28.3481	28.9856	29.446	28.6457	28.8407	28.5405	28.1027	28.7406		28.1455	27.6925	27.8007	29.2127	27.5952	28.8853	28.9933	28.711	27.1382	28.8608		26.3299	25.3651	28.1162	28.896	28.2347	27.7961	28.312	26.5595	29.0968	25.0616		27.2873	27.8864	27.6614	26.8457	25.4704	28.3893	26.5854	28.6597	27.9491	27.9361		27.702	27.8396	27.8415	27.6091	28.1254
1068	28.9952	29.0748	28.2974	28.3322	28.7099	28.4629	28.6262	28.1402	28.4148	28.4484		28.6022	28.5833	28.5643	28.5868	28.0989	28.875	29.3414	28.3758	28.7427	28.4494		26.481	25.0351	28.2818	27.9158	28.7331	27.8632	28.1926	26.9656	28.6656	24.932		27.4225	28.217	27.2345	26.5153	24.8195	28.8599	26.7724	28.4536	28.2048	27.4759		27.6349	28.1465	27.6331	27.437	27.9537
1069	28.679	28.5455	28.7555	28.8009	28.815	28.6117	28.6607	28.9994	28.4118	28.8932		28.9027	27.8339	28.2365	29.5268	28.1308	28.3284	29.2741	27.9994	27.8826	28.45		26.7466	25.8798	28.2615	28.1457	28.4027	28.5217	28.5474	26.7647	28.7076	24.6241		26.7276	28.6212	27.4963	26.9123	25.3068	28.9709	26.4947	29.1567	28.4874	28.2433		27.5591	28.3035	28.1242	27.6774	27.8114
1070	28.8967	29.3211	29.1685	28.3406	28.9794	28.8137	28.1795	28.71	28.5253	28.4937		27.6555	28.3682	28.1375	28.768	27.8759	28.1587	28.4614	29.2501	28.7567	28.4355		26.7195	25.5164	27.7804	27.8371	28.9377	28.2814	27.8692	26.3523	28.7955	24.3186		27.0955	27.9195	27.7028	25.839	25.0669	28.3667	26.5258	28.8799	28.1722	28.2804		28.2177	27.9458	28.1127	27.7325	28.2333
1071	28.7345	29.6597	28.4461	28.2912	28.5634	28.6184	28.1987	28.644	28.3253	28.7834		28.3672	28.212	28.3227	28.535	27.2788	28.2997	28.98	28.6394	28.7425	28.2817		26.1689	25.7241	28.2983	28.0093	28.8747	28.0905	27.9051	26.6337	29.2437	24.9593		26.7276	28.4751	28.0427	25.9286	24.9154	29.2769	26.7075	28.7188	28.0497	28.3164		26.7199	28.0244	27.5795	27.6022	27.9144
1072	28.403	29.3053	28.3663	28.5996	29.5006	28.7999	28.2814	28.7938	28.1077	29.0048		28.2667	27.6886	28.5114	28.6479	28.696	27.9161	28.6117	28.7663	28.2563	28.3919		26.2986	25.6312	28.6918	28.4253	28.8077	28.5073	28.5031	26.8129	28.8619	25.099		26.4372	28.3081	27.8648	25.7198	25.1541	28.2447	26.6537	28.4094	28.2511	27.8165		27.1528	27.3978	27.5197	27.6724	27.9322
1073	27.7424	28.9154	28.7379	28.6087	28.8272	28.3747	27.8207	27.8619	28.7385	27.8955		28.4698	28.2734	27.4924	28.8267	27.7598	28.2478	28.6931	28.9903	28.0247	28.1616		26.572	26.2437	29.1962	28.4087	28.4353	28.3139	28.1112	27.0898	29.4663	25.0115		27.645	28.1291	27.7097	26.2844	25.2491	28.8969	26.3862	28.5792	28.4908	27.9638		27.3985	27.3308	28.1403	27.5786	27.3099
1074	28.8656	28.9363	28.9744	28.9423	28.9591	29.2588	27.5997	28.1959	28.5855	27.7382		28.1512	28.9808	28.5865	29.2515	28.3857	28.7847	28.7133	28.4081	27.6857	28.5111		26.6093	25.8065	28.5719	28.4278	29.6007	28.2801	27.8313	26.3186	28.863	24.9989		27.1215	28.1797	28.4131	26.1233	24.4178	28.6108	25.8928	28.6311	28.1311	28.4885		26.5034	28.0388	27.3655	28.0879	27.4691
1075	28.654	28.9019	28.5627	28.4415	29.2878	28.2345	27.7029	28.9377	28.1139	28.6221		28.5172	27.6598	28.888	28.6387	28.1041	28.5409	28.0983	28.3891	28.0307	28.2033		26.6839	25.9434	27.9134	27.8573	28.5101	28.7159	27.4957	26.5469	28.5077	24.5955		27.4465	28.2236	27.448	26.3447	24.4846	28.2822	25.8948	28.3852	28.0111	28.3529		26.7913	27.6401	27.773	27.6398	27.6257
1076	28.7532	29.1354	28.7204	28.4292	28.6941	28.8012	27.8009	28.8477	28.4631	27.7834		28.0756	26.9608	27.8203	28.7087	27.9501	28.4572	28.5759	28.7197	28.4332	28.4353		26.4009	25.6464	28.6792	28.5149	28.3945	27.5397	28.1189	26.8871	28.5325	24.779		27.2271	28.3909	27.6713	26.2621	25.203	28.5971	26.5111	28.2723	28.256	27.7356		27.8604	28.104	27.9946	28.0221	28.3685
1077	28.8727	29.4331	28.6876	28.4633	29.3193	29.5762	27.848	29.0654	28.8817	27.4988		28.2169	27.7616	28.6464	28.6682	27.7364	28.0818	28.5039	29.0755	28.5085	28.1711		26.692	25.395	28.2394	29.0323	28.805	28.0162	27.8587	26.9487	28.5742	24.71		28.1065	28.2074	27.8632	26.1096	24.9718	29.1787	26.5179	28.7127	28.3909	28.3513		27.0261	28.1778	27.8471	28.101	28.0617
1078	29.5941	29.4198	28.3285	28.2	29.6768	28.1323	28.5025	29.4253	28.29	28.1792		27.8659	27.7004	28.2233	29.0014	28.2626	28.4769	28.3389	29.209	28.1316	28.1194		26.0819	25.8174	28.5216	28.126	28.64	27.5605	28.4024	27.2131	28.646	24.8831		27.9666	27.7631	27.2006	26.0557	24.8674	29.026	26.6182	28.7064	28.2985	28.1663		27.8969	28.2312	27.6653	28.1566	28.0912
1079	29.1528	28.862	27.9076	28.5609	29.3166	28.7877	28.3034	29.138	28.0753	28.5252		28.0346	27.8953	28.5018	29.0053	28.2343	29.0695	28.4021	29.3239	29.094	28.0024		26.0689	26.0586	28.8635	27.9927	28.7018	28.0113	29.2268	27.0604	28.644	24.7903		27.3306	27.7623	27.5314	26.5905	24.6882	28.4931	26.2842	28.0299	27.8623	28.5626		27.3679	28.057	27.9289	28.2073	28.4748
1080	28.2745	29.2922	28.8516	28.9049	28.4589	29.3095	28.4482	29.0443	28.5458	28.9854		28.9705	27.7394	28.7413	28.8703	28.2474	27.3462	28.3038	28.4833	28.2141	27.7952		26.4817	25.7289	28.2733	28.2275	28.7249	28.5635	28.7333	27.0496	28.4596	24.3581		27.105	28.4805	27.379	26.4326	24.961	28.2949	25.9855	28.7844	28.2326	28.0592		27.8129	27.5966	28.1587	28.7817	28.263
1081	28.435	29.1724	29.2493	28.2065	28.7967	28.918	28.1367	28.8414	27.9737	29.1487		27.9262	27.0866	28.5112	29.0389	28.2732	27.8294	28.6724	27.4343	27.3819	27.977		26.5103	25.7819	28.5178	28.3706	28.4961	28.7091	28.7446	26.6126	28.2789	24.7524		27.9845	28.2074	27.3785	26.239	24.8114	28.526	26.2966	28.7873	28.1805	27.5296		26.9386	27.4742	27.7674	28.2971	27.1967
1082	28.3245	29.3534	28.4756	28.4566	28.78	28.6844	28.6277	28.8704	28.9071	28.538		28.1589	27.8987	27.9391	28.6114	27.8707	27.9702	28.9291	28.3608	27.9093	28.1061		26.2611	25.8776	28.5147	28.4284	28.4561	28.376	29.5642	26.7644	29.197	24.9123		27.7706	27.8045	27.8368	25.8865	25.0625	28.3254	26.2899	29.4144	28.2711	28.3255		27.4388	28.199	27.7864	27.9136	27.8949
1083	28.9086	28.8436	28.8636	29.3238	28.3974	29.3557	28.5516	29.056	28.1704	29.1646		28.8755	28.2911	28.3307	29.3726	28.6039	28.1654	28.6936	28.4567	28.2604	28.0104		26.5974	25.6509	28.219	28.9274	29.1159	27.7953	28.6095	26.2869	28.3665	24.6929		27.4191	28.3703	28.2641	26.3192	25.0489	28.8226	26.5716	28.3168	28.3177	28.064		27.706	27.949	27.4703	27.9681	28.8652
1084	28.5708	28.9853	29.2818	29.0817	29.5699	29.1943	28.64	28.5969	28.3907	28.7579		28.5207	27.7941	28.0238	28.6543	27.6039	28.2074	29.1442	28.2918	28.4957	28.4457		26.3285	25.7393	28.1561	27.7918	28.7685	27.8839	28.3056	26.8201	28.7778	24.0311		27.1835	27.7048	27.6965	26.0835	24.6771	28.0492	26.4677	27.9889	28.6982	28.075		27.4101	27.4023	28.0421	28.6126	28.3971
1085	29.2817	28.313	27.8423	28.9636	29.4108	28.227	27.9185	28.5184	28.2443	28.5791		29.0616	27.8489	28.2463	28.5579	28.2975	28.7613	28.7603	28.2545	28.7162	28.5512		26.4916	26.2841	27.9775	28.0043	28.6049	27.8301	28.1862	26.681	28.8238	24.9174		26.8047	28.3292	27.8006	25.4064	25.724	28.4255	26.9372	27.6169	28.2612	28.6641		27.0216	28.9462	27.4379	27.9091	28.1623
1086	28.716	28.8468	28.9191	28.1228	28.8418	28.9338	27.9779	28.5019	28.5386	28.039		28.2019	27.9254	28.1638	28.5788	28.5051	28.3833	29.1655	29.0038	27.7418	27.4779		27.0208	25.7046	28.5377	28.5612	28.7434	27.8434	28.7719	26.6917	28.4638	24.5268		27.5298	28.0646	27.2671	26.267	25.2614	28.5082	26.6354	28.1584	27.754	28.3492		26.9415	28.2065	27.3634	27.9024	29.065
1087	28.4916	28.8114	28.3329	28.5184	29.1682	28.563	28.8135	28.8501	28.1164	28.5542		28.762	28.035	27.8228	28.4342	27.6829	28.5927	28.7127	28.3722	27.9679	28.3236		26.5376	25.3918	27.9742	28.6178	28.8818	27.58	28.1987	26.5719	28.712	25.2263		27.6107	26.9621	27.294	26.5571	24.8248	29.041	26.4795	28.4496	27.8699	28.7103		27.5567	27.8563	27.6918	27.7017	28.8777
1088	28.2952	28.293	28.1722	28.1956	28.9222	28.6859	28.5165	28.3597	28.4573	28.5241		28.7411	27.5265	27.6115	27.9418	28.4806	27.7788	28.8803	29.5438	27.7915	28.4015		26.2615	25.6423	28.8973	28.4211	29.1902	28.0684	28.3583	26.623	29.0273	24.352		27.4554	27.8091	27.4445	26.1491	25.8453	28.7517	26.6599	28.5561	28.4468	28.072		26.8501	27.5506	27.1738	28.1194	28.9698
1089	28.8413	29.4324	28.2207	28.3927	28.9239	28.4712	27.8194	28.764	28.7247	28.4494		28.3232	28.8445	28.7242	28.8751	28.7177	28.5147	28.3883	28.7646	27.7442	28.3307		26.5457	25.6895	28.6251	28.2205	29.6582	28.3751	29.0023	26.3964	28.7257	24.9016		27.1593	27.462	28.0645	26.5998	25.5371	28.7869	26.8695	28.4237	28.8124	27.8044		26.5617	27.9589	27.8164	28.344	29.0094
[truncated: 911 more rows]
[truncated: 15 more columns]

## Sheet: Figure 2b
	APO			M-5HT			5HT			P-5HT			B-5HT			COC
time (ns)	PC1	PC2		PC1	PC2		PC1	PC2		PC1	PC2		PC1	PC2		PC1	PC2
1	-0.88623	0.06587		-0.7923	0.39574		-0.08955	-0.61731		2.87208	0.91848		-1.41568	1.3257		0.83834	-0.42015
[truncated: 19,999 more rows]

## Sheet: Figure 2d,e
Distance measurements used to plot the 2D plot (Figure 2d) are the same as for Figure 1e
[truncated: 2,004 more rows]
[truncated: 53 more columns]

[truncated: 32 more sheets: Figure 3b, Figure 3d, Figure 4b, Figure 4d, Figure 5b, Figure 5d, Figure 5e, Figure 5f, Figure 5g, Figure 5i, Figure 6a, SI Figure 1, SI Figure 2c,f, SI Figure 4a, SI Figure 6e, SI Figure 6f, SI Figure 6g, SI Figure 7d, SI Figure 8b, SI Figure 8c …]
